# Supplementary material for: Development and validation of a cellular host response test as an early diagnostic for sepsis
Source: PLoS One. 2021 Apr 15;16(4):e0246980. doi: 10.1371/journal.pone.0246980 (PMC8049231; doi:10.1371/journal.pone.0246980)
Supplement: S1 Dataset — (CSV) [file pone.0246980.s006.csv]

	trial	age	sex	race	infection	infection_source	sepsis	hosp_admission	icu_admission	los	icu_los	mortality	sofa_3day_max	apache_ii	piro	wbc	triage_temp	triage_hr	triage_rr	lactate_measured	lactate	isi	interpretation_band	ne_count	ly_count	mo_count	ne_size	ly_size	mo_size	ne_ar	ly_ar	mo_ar	ne_veir	ly_veir	mo_veir	sequester_set
CV0002	high_acuity	72	0	2	0	Pulmonary	0	1	0	1	0	0	1	14	3	25.5	98.3	121	18	1	3.7	5	green	833.377519	27.80163805	18.89380234	11.62005043	9.178289413	12.05838871	3.439834595	1.990413904	4.609043121	8.254742622	6.142046928	9.664653778	0
CV0003	high_acuity	79	1	2	0	Pulmonary	0	1	1	17	6	0	3	19	4	30.7	97.5	112	16	1	5.5	5.7	yellow	1197.202515	30.85928801	58.784646	11.33347797	9.635840416	12.00997448	2.799771547	1.873704553	2.828027248	7.114895344	5.75433445	9.635099411	0
CV0004	high_acuity	65	0	2	1	Pulmonary, Genitourinary	1	1	0	4	0	0	2	9	3	17.2	99	99	20	1	2.5	8.2	red	866.0572576	14.01570183	41.23408873	11.60172081	9.051729202	11.60949993	3.360281944	1.898809075	3.341719627	8.525647163	5.671070576	11.13009834	0
CV0005	high_acuity	77	1	2	0	Pulmonary	0	1	0	1	0	0	7	12	7	15.9	98.5	82	29	1	1.7	5.3	green	746.2963552	34.85367466	62.47856994	11.92626858	9.723210335	12.376894	3.113271236	1.721325874	3.299622774	7.564930916	6.13179493	9.688604355	0
CV0008	high_acuity	71	1	2	0	Pulmonary	0	1	0	2	0	0	4	16	8	13.3	98.5	100	26	1	1	1.5	green	639.490698	90.13881377	22.78214332	10.87698078	9.132050514	11.05570507	2.833210945	1.834340096	3.220172167	6.782939434	6.078860283	7.649179935	0
CV0010	high_acuity	54	0	2	0	Pulmonary	0	1	1	2	1	0	4	16	3	8.7	97.2	81	20	1	0.5	2.9	green	267.6946026	95.70621109	32.52067007	11.19754982	9.33400631	12.39693356	3.056332827	1.651964784	3.241086006	6.56133461	6.029402256	9.82707119	0
CV0011	high_acuity	87	1	2	0	Pulmonary	0	1	0	8	0	1	4	13	9	11	98.2	89	28	1	1.5	5.6	yellow	445.2327172	51.46749524	44.15034447	11.57224464	9.627004623	12.60706234	2.847106457	1.810627341	3.012778521	7.380810738	5.861681938	9.811309814	0
CV0012	high_acuity	54	0	2	1	Pulmonary	1	1	0	2	0	0	4	15	11	20.9	98.4	110	23	1	1.9	7.9	red	1044.1256	54.84328218	21.03238988	12.00059605	9.315747261	12.09164715	2.753991604	1.603651166	2.788405418	9.538760185	5.999647617	9.477920532	0
CV0013	high_acuity	42	1	2	0	Pulmonary	0	1	0	2	0	0	2	10	6	10.4	98.1	110	22	1	0.5	1.8	green	445.0029516	5.885534311	6.945990944	11.24839973	8.422217369	9.738507271	3.112467766	1.512886643	2.422085285	7.402100563	6.322251797	6.425156116	0
CV0015	high_acuity			2	?	Pulmonary, Skin-Skin Structure / Ortho / Wound, Abdominal / Gastrointestinal	0	0	0			0	6		2					1	0.5	3	green	418.438513	94.39831458	43.70848754	11.55367374	9.667531013	11.96418381	2.926303387	1.736335635	3.289534569	6.857247353	6.062124252	7.814379215	0
CV0017	high_acuity	58	0	2	1	Pulmonary, Genitourinary	0	1	0	5	0	0	2	9	6	7.4	98.9	95	21	1	3	4.7	green	255.4286542	70.76780595	58.74929745	11.34947968	8.995473862	11.63237476	2.931396961	1.922586799	3.810324192	7.935560226	5.817389965	9.190944672	0
CV0018	high_acuity	65	1	2	0	Pulmonary	0	1	0	2	0	0	5	18	8	14.8	98	59	23	1	0.5	2.3	green	595.6584905	33.98763508	67.05620774	11.08132076	8.850164413	11.26384163	3.03060627	1.825063348	4.500754356	6.874657631	5.992752075	6.681019306	0
CV0021	high_acuity	24	0	2	0	Pulmonary	0	0	0	0	0	0	0		0	10.6		63	14	1	0.5	2.9	green	444.0838892	88.45975744	44.99870978	11.10284328	8.647171974	11.20460129	3.144082308	1.675730824	3.687217474	6.831299305	6.110714436	8.350049019	0
CV0022	high_acuity	67	0	2	0	Pulmonary	0	1	0	3	0	0	7	12	5	12.7	97.6	103	16	1	0.5	2.4	green	393.323365	35.47227436	23.01190893	11.37117195	9.624973297	11.34214497	2.584395409	1.695255399	2.846139431	7.735253811	6.239074707	7.361703873	0
CV0023	high_acuity	67	1	2	1	Pulmonary, Skin-Skin Structure / Ortho / Wound	0	1	0	3	0	0	1	7	1	12.8	98.4	100	20	1	2.6	5.1	green	627.7373037	33.15694405	49.48797619	12.00051785	9.699820518	12.30592155	3.374099731	1.817939758	3.794561386	7.378824711	5.919200897	8.567556381	0
CV0024	high_acuity	71	0	2	1	Pulmonary	1	1	1	5	1	0	8	24	13	9.3	97.6	94	28	1	10.3	7	red	400.5521444	16.50777491	71.24501144	11.07189941	8.933430672	11.69726753	2.941774845	1.891085267	3.419517517	7.568671227	5.809247971	10.72693062	0
CV0025	high_acuity	69	1	2	1	Pulmonary, Genitourinary	1	1	0	4	0	0	1	10	3	17.3	100.6	97	20	1	2.3	7.4	red	762.0794848	10.0036409	28.66767764	11.73752308	8.731050491	11.56169033	3.542203903	1.659153342	5.252619743	9.432517052	5.957575798	10.52202129	0
CV0026	high_acuity	64	0	0	1	Pulmonary	1	1	1	8	8	1	19	27	12	23.1	97.9	190	40	1	3.7	6.7	yellow	780.9909614	69.63665221	67.44504184	11.24866581	8.524237633	11.4335041	3.269114971	1.699798703	3.268574476	7.695663929	5.987986088	10.40652084	0
CV0027	high_acuity	53	1	1	0	Pulmonary	0	0	0	0	0	0	0		4	14.4		103	18	1	0.5	1.7	green	515.2935521	42.63035663	10.83433193	11.55906868	9.618185043	11.5032959	2.767687798	1.694865465	2.774508476	7.320003033	6.348275661	7.018975735	0
CV0028	high_acuity	24	0	1	0	Pulmonary	0	1	1	3	1	1	9	28	9	17	98.4	108	30	1	8.5	5.1	green	719.7849394	104.3489327	107.8661138	11.68676949	8.95570755	11.35498714	3.227008581	1.880426645	3.521807909	8.603146553	5.737383366	8.874653816	0
CV0030	high_acuity	40	1	1	1	Pulmonary	0	0	0	0	0	0	0	10	7	7.8	101.7	98	23	1	1	5.7	yellow	373.1570147	44.30941297	30.71789379	11.34023666	9.02812767	11.51508427	2.837902069	1.824638367	3.700471401	7.790453911	5.831908703	9.248423576	0
CV0033	high_acuity	49	1	0	0	Pulmonary	0	1	0	6	0	0	0	11	0	10.1	98	91	14	1	2.3	1.5	green	234.6437042	85.26071326	35.03041743	11.19414711	8.872128487	11.26800823	3.112822294	1.864791989	3.561362028	6.825367451	5.923280716	8.133603096	0
CV0034	high_acuity	49	0	1	1	Pulmonary, Genitourinary	0	1	0	4	0	0	1	5	4	16.7	98.5	94	20	1	1.3	5.8	yellow	846.6685755	77.14822002	90.49229932	11.48314857	9.097722054	11.43325138	3.739856958	1.775823236	3.772520065	7.451610565	6.120148182	9.905128479	0
CV0035	high_acuity	55	0	1	1	Pulmonary	1	1	0	7	0	0	2	16	5	22	103	118	18	1	4.4	7.2	red	1376.667126	41.55222572	70.06083486	11.20896626	8.363577843	11.572752	2.853445053	1.597992182	3.273211718	8.056174278	5.858962536	10.20708084	0
CV0036	high_acuity	55	0	1	?	Pulmonary	0	1	0	7	0	0	3	10	10	10.1	98.5	106	30	1	1.1	4.5	green	473.4231894	63.16786675	38.67131854	12.20680618	9.639294624	12.42744637	3.16158247	1.799726725	3.46457386	7.991158485	5.93042469	8.535097122	0
CV0037	high_acuity	61	1	1	0	Pulmonary	0	1	0	5	0	0	5	17	7	6.6	98.5	110	28	1	2.2	1.6	green	251.5049647	30.09929409	22.39330923	11.73520279	9.940990448	12.18953514	2.79510951	1.840972066	3.283581018	6.204258919	5.859332085	6.41053772	0
CV0038	high_acuity	62	1	0	1	Pulmonary	1	1	0	8	0	0	2	7	4	34.7	98.4	92	17	1	3.3	5.3	green	1630.098587	30.31138542	61.09997632	11.30716133	8.806732178	11.50157642	3.253329515	1.728258848	4.580269814	7.500581741	6.009141445	8.300741196	0
CV0039	high_acuity	58	0	0	0	Pulmonary	0	1	0	17	4	0	4	11	3	9.3	98.6	96	11	1	0.5	5.4	green	373.0509691	29.97557415	88.79556871	11.06353855	8.917468071	11.46849442	3.136871815	1.817853808	3.610111713	6.770678997	5.877465248	9.547292709	0
CV0040	high_acuity	86	1	1	0	Pulmonary	0	1	0	5	0	0	3	15	5	6.7	98.5	81	16	1	0.9	4.3	green	289.4162893	51.32610102	29.85185421	11.06702518	8.920953751	11.2938242	2.971418858	1.80877614	4.071177959	7.111101151	6.071832657	7.989467621	0
CV0041	high_acuity	79	1	0	0	Pulmonary	0	1	1	3	3	0	5	14	5	14.5	96.8	60	16	1	1.8	4.6	green	662.5379555	77.66077406	32.13183597	11.37621403	9.06951046	11.29525948	3.430122137	1.854975581	3.752018213	7.248551846	5.980442524	8.91992569	0
CV0042	high_acuity	77	0	1	0	Pulmonary	0	1	0	1	0	0	0	16	1	3.6	97.4	73	18	1	0.5	0.5	green	122.1292555	80.59470408	29.7811571	11.38060951	9.500041008	12.39775562	2.849653721	1.706495762	3.294859886	6.591150284	5.858390808	8.463522911	0
CV0043	high_acuity	85	0	1	?	Pulmonary	0	1	0	8	0	0	5	18	12	11.6	97.9	94	21	1	0.5	5.4	green	411.7046133	35.10111454	48.40984528	11.10815144	8.725245476	11.42084217	3.12691617	1.720496893	3.540892124	7.321826458	5.93153286	9.044970512	0
CV0045	high_acuity	64	1	1	1	Pulmonary, Skin-Skin Structure / Ortho / Wound	1	1	0	6	0	1	6	20	0	21.8	97.9	109	20	1	3	7.6	red	859.3940551	87.61139213	76.22915761	11.96450615	8.962090492	12.07439327	3.191038609	1.974219084	4.684123039	8.979248047	5.74959898	9.497401237	0
CV0047	high_acuity	45	0	1	0	Pulmonary	0	1	0	1	0	0	3	12	3	3.8	97.9	74	15	1	0.5	2.3	green	139.3440015	30.82393945	19.74216764	11.52975845	9.533825874	12.3762188	2.789350986	1.678165078	3.291272163	6.68769455	6.120443821	8.232428551	0
CV0048	high_acuity	57	0	0	0	Pulmonary	0	1	0	2	0	0	3	18	11	11.1	97.7	128	24	1	5.8	3.2	green	507.446173	39.784798	25.55700485	11.55212402	9.593988419	12.04242802	2.968642712	1.767169356	3.189897776	7.105914593	5.810174942	8.499540329	0
CV0049	high_acuity	66	1	1	1	Pulmonary	0	1	0	2	0	0	4	17	14	14.1	98.9	127	48	1	1.8	2.7	green	653.3650056	54.3660767	18.2221798	12.04244614	9.84382534	12.21835995	3.121230364	1.850741982	4.049977303	7.32806921	5.730771542	7.650316715	0
CV0050	high_acuity	63	0	1	0	Pulmonary	0	1	1	4	1	0	7	12	4	16.3	98.3	111	14	1	1.7	4.1	green	970.4415388	34.02298363	46.3773034	10.92377567	8.724495888	11.43411732	2.953183413	1.634616137	3.572811842	6.641040802	6.263593674	8.692671776	0
CV0051	high_acuity	67	1	1	1	Pulmonary	0	1	1	5	3	0	6	29	6	15.8	97.5	104	19	1	1.3	3	green	938.5571427	88.44208316	32.14951025	11.62864399	9.826412201	12.02623272	3.001786232	1.852117419	3.626727581	6.839581966	5.872182369	7.624788284	0
CV0052	high_acuity	22	0	1	0	Pulmonary	0	1	1	1	1	0	9	20	6	16.3	97.5	70	14	1	4.3	5.2	green	568.6875435	48.10938257	22.69377194	11.74672508	8.866827965	11.82191944	3.787594795	1.921537638	4.362033367	7.238884926	5.741246223	9.705853462	0
CV0055	high_acuity	51	0	1	0	Pulmonary	0	1	0	1	0	0	2	20	7	9	97.3	103	26	1	0.5	4.1	green	441.715536	25.09747364	18.46961968	11.4891243	9.510256767	11.84200859	2.827015162	1.687832236	3.38214922	7.67673111	6.226344585	8.341282845	0
CV0057	high_acuity	45	1	0	1	Pulmonary, Primary Bloodstream	1	1	0	8	0	0	1	7	2	17.5	99.2	101	13	1	2.5	2.9	green	635.1781744	97.1731761	33.47508104	10.88747597	8.594861031	11.08479118	2.695082426	1.839998841	3.311664343	6.602015018	5.698242188	8.354502678	0
CV0060	high_acuity	32	0	2	1	Pulmonary	0	1	0	2	0	0	1	11	6	15.4	100.1	126	18	1	2.9	5.4	green	682.1387289	52.59864898	16.66684341	11.71086216	8.80943203	11.77853584	3.742886782	1.857947946	4.341597557	7.483324528	5.880074024	9.300191879	0
CV0061	high_acuity	63	0	1	1	Pulmonary	0	1	0	1	0	0	0	6	4	11.5	99.5	85	18	1	2.1	4.1	green	639.172561	90.59834498	33.31601254	12.00142574	9.64935112	12.36418152	3.197723389	1.678950667	3.650290012	7.208911896	6.217430115	8.685029984	0
CV0062	high_acuity	77	1	1	0	Pulmonary	0	1	1	2	1	0	5	16	7	13.3	97.9	77	22	1	0.5	2.9	green	772.7547482	60.87021071	53.50003712	10.51653194	8.573226929	10.92539215	2.373817682	1.503656149	2.720102549	6.006762028	6.301516056	8.341012001	0
CV0063	high_acuity	82	1	1	0	Pulmonary	0	1	1	7	7	1	8	23	5	14.5	98.5	90	14	1	2.4	5.1	green	737.4592166	61.7362503	100.0717576	11.27274227	9.520564079	12.32144451	2.624172449	1.665038109	2.881949425	7.102871895	6.254629135	9.843896866	0
CV0065	high_acuity	60	0	0	0	Pulmonary	0	1	0	1	0	0	5	17	0	14.4	94.6	90	17	1	3.4	4.2	green	471.0548362	44.85731556	33.93461224	12.23851204	9.994427681	12.4220314	3.077185154	1.976708412	3.427204847	7.352992535	5.83702755	8.5511446	0
CV0067	high_acuity	38	1	1	1	Pulmonary, Skin-Skin Structure / Ortho / Wound	1	1	1	8	8	1	10	15	6	23.6	98	100	24	1	3.5	9.2	red	1427.816484	53.94189405	172.7483855	11.65260887	8.677419662	11.68988991	3.229140282	1.787591934	3.726427794	9.199685097	5.989524841	10.44404125	0
CV0068	high_acuity	75	0	1	0	Pulmonary	0	1	1	10	6	0	10	30	1	6	93.2	62	20	1	1.5	3.6	green	323.6867128	37.27505064	17.14404889	11.55871391	9.473570824	11.99205208	2.759874105	1.681263208	3.112895489	7.907450676	5.905207157	8.461285591	0
CV0069	high_acuity	69	1	0	0	Pulmonary	0	1	1	6	6	1	9	24	10	8.7	94.7	78	22	1	7.6	5	green	1116.236652	35.52529719	91.39368746	11.21770382	8.921979904	11.30190182	2.999437809	1.829557896	3.711114407	7.65294838	5.851378441	7.97758007	0
CV0070	high_acuity	49	0	1	0	Pulmonary	0	1	0	11	3	0	6	15	0	14.4	98.1	80	18	1	2	3.7	green	789.191826	31.177425	34.55321195	11.54895687	9.148247719	11.69628716	3.409064531	1.882048965	4.15914011	7.359759331	6.087085724	8.788330078	0
CV0071	high_acuity	60	1	1	1	Pulmonary, Abdominal / Gastrointestinal	1	1	1	4	1	1	6	21	9	47.8	98.7	80	20	1	8.3	7.9	red	2512.204088	53.5884085	115.9255842	11.15489769	8.76646328	11.63247299	2.975907803	1.838970661	3.318582535	7.398614407	5.656333923	10.62335205	0
CV0072	high_acuity	70	0	1	0	Pulmonary	0	1	0	10	0	0	4	23	2	18.2	97.5	95	18	1	3.7	4.3	green	836.3998204	99.15269515	85.80861586	11.50075531	9.2102108	11.7383194	3.055109262	1.632220864	2.877723932	6.624920368	5.820116043	8.137820244	0
CV0073	high_acuity	55	0	0	0	Pulmonary	0	0	0	0	0	0	4	12	3	3.3	96.4	82	20	1	0.5	2.7	green	115.9786071	40.10293499	13.85663333	11.03239632	8.969949722	11.34251785	3.207266569	1.887440801	3.391777277	6.783587456	5.776781559	8.988786697	0
CV0075	high_acuity	27	0	1	0	Pulmonary	0	1	0	2	0	0	3	7	6	9.6	98.6	101	23	1	0.5	4.7	green	619.5010905	71.98733108	81.77888065	11.56385708	9.721905708	12.13927746	3.027994633	1.691930413	2.805089951	6.864473343	6.283467293	9.46769619	0
CV0076	high_acuity	85	1	0	1	Pulmonary, Abdominal / Gastrointestinal	1	1	0	7	0	0	5	22	4	27.5	100.9	64	15	1	2.8	7.6	red	1608.341552	101.2029113	119.4074168	11.71277905	9.529476166	13.03323936	3.196199656	1.887332082	3.452723742	6.749440193	5.67183876	10.73268032	0
CV0077	high_acuity	99	0	1	?	Pulmonary	0	1	0	5	0	0	3	13	12	8.2	100	90	28	1	1.6	4.7	green	397.0703118	1.873473384	23.5774858	10.79146099	7.695202827	10.65910912	2.551799059	1.459023237	2.817513704	6.503047943	5.61222887	7.671418667	0
CV0078	high_acuity	62	1	0	0	Pulmonary	0	1	1	14	6	1	13	33	11	11.4	94.1	73	26	1	5.5	6.4	yellow	927.7758336	41.46385434	82.83933729	11.76234722	9.393485069	12.13228989	2.904109001	1.53584969	2.947521687	7.97447443	6.178832054	9.579594612	0
CV0079	high_acuity	89	0	0	0	Pulmonary	0	0	0	0	0	0	3	11	5	12.8	97.2	80	20	1	0.5	4.4	green	555.6262527	80.64772691	21.33285259	11.27018452	9.054294586	11.30671978	3.534144163	1.888615131	4.255689621	6.888978958	5.84645319	8.424206734	0
CV0080	high_acuity	99	1	0	1	Pulmonary, Abdominal / Gastrointestinal	1	1	0	17	5	0	7	18	13	12.3	101	78	20	1	5.2	4.3	green	545.6226118	23.36539447	35.24250876	11.41640663	9.059578896	11.45364666	3.133967161	1.984727979	4.169751644	7.428899765	5.783419132	8.734630585	1
CV0081	high_acuity	54	0	1	1	Pulmonary	1	1	0	11	0	0	5	28	6	22.9	97.5	68	16	1	5.2	7.4	red	1167.969261	47.82659413	67.392019	11.55851555	9.691371918	12.40330315	2.790146828	1.726929307	3.05474925	7.684815407	5.884270668	9.928440094	0
CV0082	high_acuity	77	1	0	0	Pulmonary	0	1	1	10	6	0	7	24	8	13.3	98.8	105	16	1	11.9	5.8	yellow	635.4786371	34.64158333	29.6220886	11.58918476	9.102866173	11.53379345	3.614252329	1.867968678	4.133025646	7.101817131	5.635230064	9.259543419	0
CV0083	high_acuity	64	0	1	0	Pulmonary	0	1	0	4	0	0	2	11	3	20.8	98.7	103	20	1	3.5	5.9	yellow	1145.628975	12.24827411	34.46484056	11.13874722	8.646513939	11.40442276	2.884728909	1.736395717	3.359215021	7.253252506	5.844435692	9.328216553	1
CV0084	high_acuity	64	0	0	1	Pulmonary, Skin-Skin Structure / Ortho / Wound	1	1	1	6	0	0	9	28	5	12.7	97.9	75	20	1	3	8.5	red	1012.135159	16.94963184	55.02002496	11.48356152	9.044896126	11.71865749	3.260736942	1.882411599	4.157249928	7.800246239	5.557786465	9.016345978	0
CV0085	high_acuity	96	1	0	0	Pulmonary	0	1	0	4	0	0	3	14	6	35.4	98	100	15	1	0.8	6.3	yellow	1781.973651	36.83319371	106.3284517	11.86867237	9.738843918	12.32145309	3.070042372	1.885823011	3.4198246	6.858250618	5.692553997	8.074010849	0
CV0087	high_acuity	72	0	0	0	Pulmonary	0	1	0	3	0	0	4	15	1	15.4	97.8	94	20	1	0.5	2.6	green	647.1966829	126.689219	65.58924273	11.20310879	9.745758057	12.02898502	2.767305374	1.758041501	3.084485054	6.099418163	5.899167061	7.640275002	0
CV0088	high_acuity	62	0	2	0	Pulmonary	0	1	0	1	0	0	2	13	0	14.2	99.8	90	17	1	0.5	5.7	yellow	695.6242024	82.62724596	87.48767219	11.5265007	9.591495514	12.61405182	2.906785965	1.661344767	3.089902401	6.869252682	6.129368305	10.16172981	0
CV0090	high_acuity	62	1	0	0	Pulmonary	0	1	0	2	0	0	2	12	0	20	98	91	20	1	2.1	2.7	green	749.4600508	114.7237334	45.77637798	11.2778759	8.761385918	11.23694324	3.346044064	1.848976254	3.820363283	6.637248039	5.782863617	7.625340939	0
CV0091	high_acuity	62	1	1	0	Pulmonary	0	1	0	7	0	0	6	13	6	4.6	98.1	78	17	1	0.5	3.5	green	237.7897256	39.34294107	22.60540055	11.68070507	9.42400074	11.99379826	3.112801313	1.678103924	3.38587451	6.561580658	6.035284042	7.61509037	0
CV0092	high_acuity	36	1	1	1	Pulmonary, Primary Bloodstream, Central Nervous System	0	1	1	5	3	0	5	11	2	4.6	96.8	73	14	1	0.5	2.9	green	69.63665221	38.07039311	18.50496824	11.99584103	9.460581779	12.50643921	3.520996094	1.680765748	3.390580177	7.103147507	5.977906704	9.831864357	0
CV0093	high_acuity	44	0	0	0	Pulmonary	0	0	0	0	0	0	0	8	0	13.8	97.8	96	18	1	0.5	4.1	green	1192.430461	57.51209804	47.08427449	11.07051849	8.87251091	10.95741272	3.10082078	1.812856555	4.094873428	7.14373827	5.878246307	7.853811264	0
CV0094	high_acuity	39	0	0	0	Pulmonary	0	1	0	6	2	0	9	19	0	20.3	98.1	95	17	1	1.3	4.4	green	979.82658	38.72434137	65.23575718	11.12315559	8.84336853	11.430439	2.949378729	1.827357888	3.169901609	6.501933575	5.881619453	8.731250763	0
CV0095	high_acuity	69	1	0	0	Pulmonary	0	1	0	2	0	0	4	12	8	13.8	97.5	80	22	1	0.5	4.5	green	638.7837269	39.30759252	38.5475986	11.35313702	9.443099976	12.58688736	2.86764431	1.726404071	3.379420042	6.813361645	5.899999142	9.35097599	0
CV0096	high_acuity	83	0	0	0	Pulmonary	0	1	1	4	1	1	8	19	7	12.5	97.6	61	17	1	0.5	5.3	green	551.119312	128.792458	72.76499928	11.28425789	8.976884842	11.75172424	3.160463572	1.924122334	3.509137154	7.048993111	5.798183918	9.872000694	0
CV0097	high_acuity	91	1	1	1	Pulmonary, Primary Bloodstream	1	1	1	5	1	1	9	29	10	16.2	99.6	76	24	1	3.7	7	red	1046.564651	60.55207372	57.58279515	11.25401306	8.972856522	11.5428896	2.748743057	1.916514158	3.418961048	8.946090698	5.996032715	10.0137043	0
CV0098	high_acuity	44	0	1	1	Pulmonary, Skin-Skin Structure / Ortho / Wound	1	1	1	23	2	0	6	23	0	27.5	101.2	112	18	1	3.6	7.3	red	1483.490458	35.26018303	178.4748513	10.85671139	8.641064644	11.45842266	2.327715635	1.576639295	2.499403715	8.44257164	6.329985619	10.19125843	0
CV0099	high_acuity	69	0	0	0	Pulmonary	0	1	0	2	0	0	5	16	7	16.3	97.9	76	27	1	1.2	6.2	yellow	824.6641004	45.24614966	105.3740407	11.63143444	8.857135773	11.77046108	3.063808918	1.684150696	3.815214157	8.497693062	6.203778267	9.286667824	0
CV0100	high_acuity	69	1	0	1	Pulmonary, Primary Bloodstream	1	1	1	19	8	0	11	22	5	8.9	101.8	112	19	1	2	7.3	red	284.7326059	16.45475208	20.96169277	11.87961578	8.603245735	12.13184261	3.231830359	1.74632144	4.31670332	9.052125931	5.77302742	10.37670326	0
CV0101	high_acuity	44	0	0	0	Pulmonary	0	0	0	0	0	0	0	10	3	15.6	98	95	19	1	1.1	5.2	green	589.5078421	61.08230204	82.30910897	11.43852425	8.876034737	11.46514702	3.182418585	1.672465563	4.060568333	8.36300087	6.160046101	8.95079422	0
CV0102	high_acuity	28	0	1	1	Pulmonary, Skin-Skin Structure / Ortho / Wound	0	1	0	5	0	0	0	7	0	12.5	98.8	91	15	1	1.2	3.9	green	490.2844498	137.2230883	59.89812547	11.69196987	9.717608452	12.43916416	3.04488945	1.780735731	3.450803041	7.20527935	6.023234367	9.233029366	0
CV0103	high_acuity	88	1	0	0	Pulmonary	0	1	0	6	0	0	4	16	6	11.3	100.1	94	25	1	2.7	5.3	green	470.1004252	42.02943121	27.18303835	11.46130562	9.299654007	12.07950783	2.656308889	1.769327044	2.848422527	8.230256081	5.816401482	9.63492775	0
CV0107	high_acuity	45	0	0	0	Pulmonary	0	1	0	4	0	1	11	24	3	16.2	97.6	85	19	1	0.5	6	yellow	794.741549	39.784798	79.60494456	11.68334198	9.547528267	12.15912628	2.778160572	1.65651238	3.092294216	7.728207111	6.135587215	8.926111221	0
CV0109	high_acuity	82	1	0	1	Pulmonary	1	1	0	13	0	0	2	12	11	19.4	100	181	28	1	2.1	8.5	red	673.5490302	57.88325786	55.40885905	12.31921673	9.758700371	13.59539223	2.995085716	1.73485446	2.945087671	8.401447296	6.18558979	11.79660511	0
CV0110	high_acuity	50	1	1	1	Pulmonary, Skin-Skin Structure / Ortho / Wound, Abdominal / Gastrointestinal	0	1	0	3	0	0	3	9	8	14.4	102.8	127	24	1	1.4	6.9	red	760.753914	40.75688325	93.93878337	12.18574524	9.20721817	12.22798634	3.516797066	2.427855253	5.916028023	9.256978989	6.165367603	9.41401577	0
CV0115	high_acuity	78	1	0	1	Pulmonary	1	1	0	8	0	0	3	14	9	13.4	98.1	78	16	1	1.1	5.4	green	568.7582406	39.0071298	63.2032153	11.13790321	8.727024078	11.38825893	2.957864523	1.765045285	3.971571207	7.45862484	5.944137573	8.184798241	0
CV0117	high_acuity	75	0	0	0	Pulmonary	0	1	0	1	0	0	4	23	10	10.7	97.9	105	34	1	2.5	4.3	green	428.8840108	139.6444642	38.30015872	11.07372761	9.73149395	12.51490021	2.927895308	1.764820814	3.028635502	7.281670094	5.84519577	9.98661232	0
CV0118	high_acuity	76	0	0	0	Pulmonary	0	1	1	6	1	0	6	17	7	18.5	97.6	100	30	1	0.5	8.9	red	1317.723412	39.92619222	96.90806194	12.02353764	9.782094955	12.91032314	3.262929916	1.851515412	3.184438467	8.116230965	5.812942028	11.81878757	0
CV0119	high_acuity	56	1	0	0	Pulmonary	0	1	0	3	0	0	2	11	8	5.8	98	98	40	1	0.5	3.8	green	336.447541	70.3436233	20.50216156	11.71272945	9.772620201	12.22889233	2.875645161	1.790346861	3.128522396	8.055821419	6.248991013	9.138659477	0
CV0123	high_acuity	22	1	1	1	Pulmonary, Genitourinary	0	1	0	3	0	0	4	11	2	22.3	98.2	81	18	1	0.9	5.1	green	1368.87277	168.5242332	188.6905835	11.28004456	9.372907639	12.05776882	2.771676302	1.587035894	2.792607546	6.406454563	6.204223156	9.689253807	0
CV0124	high_acuity	87	1	0	0	Pulmonary	0	1	0	9	0	0	3	13	9	15.5	99	70	24	1	0.8	5.5	yellow	634.2414377	217.0401241	85.7732673	11.13478184	8.661194801	11.54540443	2.996580124	1.766319633	3.522485018	7.554988384	5.992699623	10.03418922	0
CV0127	high_acuity	51	1	0	1	Pulmonary, Skin-Skin Structure / Ortho / Wound	0	1	0	7	0	0	1	9	1	11.8	98.3	106	20	1	3.6	6.1	yellow	617.7513371	28.66767764	19.75984192	11.67376137	8.596093178	11.50529099	3.751989365	1.725599289	4.138985157	7.986411572	5.862884998	9.437520981	0
CV0128	high_acuity	92	1	0	0	Pulmonary	0	1	0	1	0	0	4	18	5	15	98.6	93	20	1	0.5	4.4	green	821.6948218	36.58575383	46.73078894	11.19787407	8.769771576	11.38853645	3.033087015	1.782940269	3.850291014	7.15729475	6.007557392	8.180166245	0
CV0130	high_acuity	73	1	0	0	Pulmonary	0	1	0	3	0	0	4	13	4	3.5	98.7	69	20	1	0.7	5.1	green	149.0118312	15.67708389	30.62952241	11.12550259	9.083903313	11.62763405	2.836031437	1.853901863	3.490927935	7.359710217	5.929127216	8.913524628	1
CV0131	high_acuity	83	0	0	0	Pulmonary	0	1	0	5	0	0	3	16	5	7.4	97.4	104	19	1	0.5	4.2	green	297.5287826	67.21527623	49.32890769	10.90281296	8.855911255	11.49743652	2.896701574	1.784210086	3.427798033	6.189033508	5.738375187	9.34017086	0
CV0132	high_acuity	87	1	0	1	Pulmonary, Genitourinary, Abdominal / Gastrointestinal	1	1	1	1	1	1	13	27	13	28.7	100.1	93	24	1	5.6	7.3	red	1412.934743	66.75574502	93.46157789	11.7312994	8.786019325	11.59909534	3.560281277	1.838894129	3.777414799	8.245913506	5.812955856	9.60544014	0
CV0133	high_acuity	60	0	0	1	Pulmonary, Skin-Skin Structure / Ortho / Wound	1	1	0	6	0	0	3	12	0	13	98.5	72	18	1	1	4.3	green	865.7921434	89.29044847	80.41796131	11.28588104	9.826877594	12.41965675	2.762864351	1.849587917	3.288687706	6.579208851	5.838908195	9.45759964	0
CV0134	high_acuity	80	1	0	1	Pulmonary, Abdominal / Gastrointestinal	1	1	0	6	0	0	6	24	8	28.9	100.5	88	20	1	1.1	5.8	yellow	1538.422111	96.13039375	126.5654991	10.58151054	8.85022068	11.35445404	2.372307777	1.722622633	3.108151436	6.947199345	6.31465435	8.860761642	0
CV0136	high_acuity	70	1	0	0	Pulmonary	0	1	0	4	0	0	0	16	12	14.4	99.1	160	25	1	0.5	5.9	yellow	748.6470341	53.42934001	26.40537015	12.31916809	9.834077835	12.43316269	3.062610865	1.756374121	2.811523438	8.469185829	6.290138245	9.943180084	0
CV0137	high_acuity	71	1	0	0	Pulmonary	0	1	0	15	0	0	6	20	1	8.4	98.1	112	19	1	2.1	7.6	red	261.8090683	24.60259388	69.30084094	12.67463493	9.353765488	12.53143024	2.806854248	1.546952605	2.791824102	9.294370651	6.45471859	10.56712055	1
CV0138	high_acuity	55	1	1	0	Pulmonary	0	1	1	27	27	0	9	27	6	14.7	95.5	105	16	1	8.8	4.9	green	792.3024988	44.64522423	55.55025327	11.71494198	9.799846649	12.31472492	2.69112134	1.782188654	2.956176281	7.865468502	6.234776974	9.319608688	0
CV0142	high_acuity	67	0	1	1	Pulmonary	0	1	0	6	1	0	5	12	12	34.2	98.5	99	22	1	0.5	8.1	red	2170.737053	17.33846594	65.21808291	11.84128571	9.528967857	12.40662098	3.366503716	1.710046172	3.209483147	7.224786282	5.985349655	10.2916069	1
CV0143	high_acuity	92	1	0	0	Pulmonary	0	1	0	3	0	0	2	16	5	8.5	98.4	131	18	1	0.5	2.8	green	260.7132631	107.9191366	37.43411913	11.39964485	9.524382591	12.07646751	2.862100601	1.675048828	2.785649538	7.243580341	6.006330013	9.368422508	0
CV0145	high_acuity	20	1	0	0	Pulmonary	0	1	1	2	2	0	1	5	0	8.2	98.7	99	18	1	0.5	2.2	green	385.2638946	103.288476	30.61184813	10.88762951	8.654676437	11.20450878	2.86916995	1.841943741	3.485356331	6.738715172	5.840104103	8.153388977	1
CV0146	high_acuity	77	0	0	?	Pulmonary	0	1	0	4	0	0	3	12	12	12.2	98.3	71	25	1	0.5	6	yellow	518.2451564	29.99324843	19.56542487	12.21082497	10.05076408	12.39077187	2.920130253	1.880791903	3.260587692	8.534106255	6.100060463	9.273087502	1
CV0147	high_acuity	21	0	0	0	Pulmonary	0	1	0	6	0	0	4	16	0	22.6	98.2	95	16	1	0.5	4.5	green	561.9713182	75.89334634	114.0344366	11.28922176	9.460995674	11.99336624	2.271863937	1.537005901	2.410100937	8.0303936	6.866292	9.515852928	1
CV0148	high_acuity	62	1	0	1	Pulmonary, Abdominal / Gastrointestinal	1	1	0	5	0	0	2	8	2	14.9	98.4	95	20	1	0.9	6	yellow	573.8661067	68.80596118	74.83288971	11.80585861	9.776198387	12.5924511	2.930868387	1.763376236	3.096798182	7.656792641	6.008329391	10.16092491	0
CV0149	high_acuity	58	1	0	0	Pulmonary	0	1	0	2	0	0	3	11	3	9.6	98	105	18	1	1.6	2.3	green	542.830076	48.28612534	20.5551844	11.40556908	9.587301254	11.40107346	2.687036037	1.787276149	2.782366276	7.077081203	6.067023754	6.845090866	0
CV0150	high_acuity	62	1	1	0	Pulmonary	0	1	0	7	0	1	4	12	6	4.5	97.6	98	25	1	0.5	5.6	yellow	235.651138	30.50580247	29.1625574	11.11485863	8.73388958	11.4637394	3.073800564	1.823824763	3.771378756	7.412855148	5.939194679	9.542928696	0
CV0151	high_acuity	74	1	1	0	Pulmonary	0	0	0	0	0	0	3	12	5	10.3		93	20	1	0.5	2.6	green	466.19441	57.86558359	18.29287691	11.46756554	9.621488571	11.96210098	3.045009375	1.746164918	3.35833025	6.783035278	6.058708668	8.073680878	1
CV0152	high_acuity	57	1	0	1	Pulmonary, Abdominal / Gastrointestinal	0	0	0	0	0	0	0	11	2	12.3	98.6	85	16	1	2.1	4.8	green	307.4087035	14.88174141	18.80543095	11.19161034	8.560329437	11.30601883	3.026738167	1.76420486	3.935295105	7.66370821	6.009665012	8.885551453	1
CV0153	high_acuity	62	0	0	0	Pulmonary	0	1	1	10	2	0	4	24	6	28.4	98.6	145	20	1	3.8	5.9	yellow	1324.439637	63.68042079	72.80034783	11.24270916	9.264099121	12.03225708	2.730762959	1.589764357	2.689091921	7.193633556	6.16894722	9.886608124	1
CV0155	high_acuity	64	0	0	1	Pulmonary, Primary Bloodstream	1	1	1	2	2	0	7	8	5	5.6	99.9	89	16	1	1.2	6.5	yellow	278.7587002	10.46317211	19.28263644	11.93632221	9.526263237	12.21811104	3.391516447	1.944298744	3.226595163	7.894862175	5.56792593	10.6105051	0
CV0157	high_acuity	66	0	0	1	Pulmonary, Abdominal / Gastrointestinal	1	1	0	2	0	0	3	16	6	28.1	96.8	88	18	1	6.7	6	yellow	1411.609172	48.44519383	74.62079838	11.5539341	8.956748009	11.48175335	3.220540762	1.896790862	3.629543304	8.115142822	6.055060863	9.632482529	1
CV0158	high_acuity	93	0	0	1	Pulmonary, Abdominal / Gastrointestinal	1	1	0	8	0	0	6	20	10	11.6	103.1	83	24	1	1.4	8.8	red	628.1614863	6.804596726	46.88985744	11.9494381	8.775108337	11.89590645	3.366576433	1.767164826	3.832382202	8.894257545	5.758358955	10.80006027	0
CV0160	high_acuity	61	0	1	0	Pulmonary	0	1	0	2	0	0	3	15	6	11.8	99.1	80	21	1	0.5	3.8	green	420.930586	98.19828418	51.73260939	11.1327095	8.894378662	11.49555016	3.186552525	1.814423561	3.343793869	6.964538574	6.080205441	9.411698341	0
CV0161	high_acuity	79	1	0	1	Pulmonary, Genitourinary	1	1	0	8	0	0	5	20	9	23	97.5	85	18	1	0.5	9.1	red	1041.987013	70.1845548	144.858376	11.57989597	9.005466461	11.87507343	3.083929062	1.997377872	3.70929575	8.984186172	5.949304104	10.97256184	0
CV0162	high_acuity	73	0	0	0	Pulmonary	0	1	0	3	0	0	6	17	8	9.1	98.1	87	21	1	0.5	4.3	green	208.8922824	48.88705076	52.24516343	10.89630032	8.973245621	11.32958412	2.471836805	1.755285501	2.924105883	7.239339828	6.178173542	8.765184402	1
CV0163	high_acuity	47	0	1	1	Pulmonary, Skin-Skin Structure / Ortho / Wound	0	1	1	5	1	0	2	22	3	27.2	98.4	99	22	1	3.2	4.2	green	1375.341555	143.2323425	86.7807011	11.8659296	9.784119606	12.28714466	3.316038132	1.780531645	4.15060854	7.142457485	5.94464016	7.927946568	0
CV0165	high_acuity	21	0	1	1	Pulmonary	1	1	0	4	0	0	6	20	12	24.2	99.8	156	28	1	3	7.2	red	1303.21283	94.04482904	101.8038367	12.17763233	9.590305328	12.87224483	3.377135038	1.824155092	3.503432035	8.536422729	5.861961842	10.77986717	1
CV0166	high_acuity	60	0	0	0	Pulmonary	0	1	1	4	2	0	3	20	3	3.3	97.2	79	16	1	0.5	3.1	green	255.41098	41.55222572	17.97473992	11.07142925	8.812929153	11.01445198	3.001143932	1.797481894	3.525576353	7.206954956	5.921218395	8.027022362	0
CV0168	high_acuity	47	0	1	0	Pulmonary	0	1	0	2	0	0	2	13	3	2.7	97.9	84	18	1	0.5	1.6	green	88.37138605	45.51126382	14.77569575	11.29554081	8.940692902	11.49998951	2.751526833	1.720534086	3.429097652	7.638186932	6.250058651	8.521886826	0
CV0169	high_acuity	56	0	1	0	Pulmonary	0	1	0	3	0	0	3	15	4	10.6	100.5	117	17	1	1.2	7.5	red	490.107707	36.49738244	37.18667925	12.28612995	8.742051125	12.02952099	3.502789497	1.806883335	4.31349802	9.787358284	6.047289848	10.5732069	0
CV0170	high_acuity	43	1	1	0	Pulmonary	0	1	0	2	0	0	2	12	6	6.9	99.3	100	33	1	0.5	2.9	green	290.2116318	99.25874081	33.4220582	11.06408978	9.525133133	12.06299591	2.804824829	1.751459479	3.034174681	7.204236031	6.081892967	8.722836494	1
CV0173	high_acuity	88	1	0	1	Pulmonary, Skin-Skin Structure / Ortho / Wound	1	1	0	2	0	0	5	18	11	30.8	99.3	134	22	1	5.1	7.4	red	1871.652934	42.43593958	65.88970544	11.56460285	8.687664986	11.74311638	3.203495502	1.898139715	4.089128971	9.134244919	5.511002064	10.03781796	0
CV0174	high_acuity	59	0	1	1	Pulmonary, Abdominal / Gastrointestinal	1	1	0	5	0	0	5	18	10	18.5	98.1	124	26	1	5.3	7.3	red	903.2439368	49.18751348	61.45346186	11.61289406	9.04610157	11.86835194	3.466641426	1.981892347	3.899671078	8.096861839	5.923449993	10.18333149	0
CV0176	high_acuity	89	1	0	1	Pulmonary	1	1	0	6	0	1	8	21	14	23.1	100.8	138	26	1	2.7	8.8	red	1174.225955	52.68702036	124.2678431	11.76591206	8.931293488	11.82465172	3.707977533	2.102790117	4.033280373	8.573937416	5.534861088	11.30167675	1
CV0177	high_acuity	62	0	0	0	Pulmonary	0	1	0	1	0	0	5	18	6	7	98.5	120	16	1	6	6	yellow	330.8094465	31.24812211	65.9957511	11.6189642	9.46364212	12.2537384	2.840472221	1.660820603	3.047483683	8.440175056	5.96768856	9.87677002	1
CV0178	high_acuity	49	0	2	1	Pulmonary, Genitourinary	1	1	1	8	2	0	8	20	6	16.7	103.1	128	20	1	2.6	7.7	red	463.2251314	51.73260939	7.546916369	12.76394176	8.931266785	12.5936985	3.394480467	1.649203181	5.40857935	10.68682194	6.047143936	9.09213829	0
CV0179	high_acuity	69	0	0	1	Pulmonary, Skin-Skin Structure / Ortho / Wound	1	1	0	4	0	0	4	11	4	15.7	98.5	78	20	1	4.4	5.8	yellow	669.0244152	109.6512158	79.39285323	11.28901482	9.792648315	12.55115318	2.725629807	1.882739544	3.282958984	7.539537907	5.869284153	9.63808918	1
CV0180	high_acuity	50	0	0	0	Pulmonary	0	1	0	4	0	0	7	10	1	12.8	97.7	104	20	1	0.5	6	yellow	585.230667	48.97542215	50.83122126	11.80002785	9.614080429	12.63614845	2.998862743	1.682904005	3.081470966	7.160654068	5.945659637	10.2818985	0
CV0181	high_acuity	57	1	1	0	Pulmonary	0	1	0	2	0	0	1	8	7	13	98.2	105	23	1	0.5	2.3	green	654.4961594	53.07585446	37.36342202	11.31561565	9.418168068	11.65169525	2.717070818	1.633339643	3.358878136	7.256040573	6.411862373	7.380105019	0
CV0183	high_acuity	88	1	0	1	Pulmonary	1	1	1	2	1	1	8	15	12	16.5	98.9	65	24	1	0.7	7.4	red	725.1225711	57.24698388	106.664263	11.75994778	9.492444992	12.78480721	3.048323393	1.741668344	3.278392076	7.920061111	5.889276028	11.08357525	0
CV0184	high_acuity	73	1	0	1	Pulmonary, Abdominal / Gastrointestinal	1	1	0	5	0	0	2	18	6	16.6	98.1	96	14	1	0.5	6.4	yellow	533.7985203	27.20071263	138.672379	11.70597553	9.047112465	11.8358593	3.233824492	1.997109175	4.228977203	8.211527824	5.67839241	8.733319283	0
CV0186	high_acuity	64	1	0	0	Pulmonary	0	1	0	2	0	0	4	10	5	14.2	98.3	92	20	1	0.5	4.9	green	1034.864279	32.55601862	32.1848588	11.18911934	9.677373886	11.93677807	2.720361471	1.797703385	3.015080929	6.963768959	6.002601624	8.622384071	1
CV0188	high_acuity	56	1	1	0	Pulmonary	0	1	0	2	0	0	4	18	5	16.6	102.7	130	16	1	0.5	6.1	yellow	749.7428393	54.71956224	66.29621382	11.10645103	8.784304619	11.53456116	3.085391283	1.699919701	3.157651663	7.378891945	6.26744318	10.64670181	0
CV0189	high_acuity	49	1	0	1	Pulmonary, Genitourinary	1	1	0	9	0	0	3	12	3	17.1	99.2	88	18	1	0.5	7.4	red	847.5169408	40.68618614	39.04247836	11.47928524	9.090518951	11.70665741	3.021011114	1.91887188	3.988922596	9.089079857	6.136240959	10.20659733	0
CV0190	high_acuity	32	1	1	?	Pulmonary	0	1	0	3	0	0	2	9	7	5.4	98.6	101	18	1	0.7	2.4	green	388.1978246	13.60919345	20.92634422	11.44443417	9.232670784	11.254282	3.219195604	2.196915388	4.578887939	7.793344975	6.054820061	7.048532009	0
CV0191	high_acuity	59	1	1	1	Pulmonary, Primary Bloodstream	0	1	0	9	0	0	3	16	3	14	98.2	76	15	1	1.7	4.4	green	701.4036911	88.79556871	69.7250236	11.26556492	9.477300644	12.23412704	2.754333735	1.633894324	3.001294613	6.752247334	6.059025288	9.343662262	0
CV0192	high_acuity	72	0	1	1	Pulmonary, Abdominal / Gastrointestinal	1	1	0	5	0	0	4	17	6	21.1	101.6	122	18	1	3	8.6	red	1123.235665	25.48630774	147.9337003	11.75981236	9.137658119	11.70014763	3.251791	1.999941587	4.023096085	8.476631165	6.085014343	9.962797165	0
CV0193	high_acuity	60	0	0	0	Pulmonary	0	1	0	2	0	0	4	14	1	20.7	97.9	88	18	1	3.5	3.7	green	580.0874523	85.86163869	39.50200957	11.78860569	9.510073662	12.26421642	3.087797642	1.645495534	3.105368853	7.420018673	6.280340195	9.127077103	0
CV0194	high_acuity	58	1	0	1	Pulmonary, Skin-Skin Structure / Ortho / Wound	0	1	1	7	1	0	5	21	4	26.8	97.5	85	14	1	1.7	4.1	green	1579.797594	82.16771475	89.21975136	10.95022106	8.728821754	11.09129047	2.755842209	1.633998036	3.156001329	6.662165165	6.114844799	8.543615341	0
CV0195	high_acuity	28	1	1	0	Pulmonary	0	0	0	0	0	0	2	14	0	6.6	98.1	99	20	1	0.5	2.5	green	180.0832105	116.8799952	23.4184173	11.99530602	9.374895096	12.74612617	3.400750875	1.569047928	3.630618811	7.161101341	6.378104687	9.901072502	0
CV0196	high_acuity	64	0	0	0	Pulmonary	0	1	0	1	0	0	3	9	1	13.9	98.7	77	18	1	2.4	3.7	green	411.6515905	125.6994595	48.18007968	10.94507408	8.637712479	11.22411537	3.220663309	1.671454191	3.74965477	6.735310078	6.076260567	8.334035873	0
CV0197	high_acuity	32	1	1	1	Pulmonary, Genitourinary	1	1	0	5	0	0	5	5	2	13.3	99.1	96	20	1	0.8	4.4	green	400.5344701	134.2184611	57.95395497	11.26810837	8.734479904	11.58789349	3.359510899	1.778323293	3.902508259	7.573158264	6.086541653	10.01331425	0
CV0198	high_acuity	80	1	1	0	Pulmonary	0	1	0	3	0	0	2	14	2	8.1	98.5	81	18	1	2.2	4.4	green	309.9537994	88.49510599	41.99408265	11.26495075	8.811460495	11.5752039	2.906545401	1.801338077	3.605514288	7.856573105	6.085083008	9.442667961	0
CV0200	high_acuity	34	1	0	0	Pulmonary	0	1	0	1	0	0	0	9	3	21.1	99.2	104	22	1	3.7	5.4	green	1324.687077	88.98998575	71.22733716	11.58213139	9.568347931	12.55038166	3.225540876	1.780436516	3.620389938	6.573943615	5.755831718	9.233217239	0
CV0201	high_acuity	71	0	0	1	Pulmonary	0	1	0	4	0	0	4	17	8	19	99.6	76	18	1	1.3	6.1	yellow	1036.260547	51.71493512	99.77129485	10.96941471	8.945627213	11.58035755	2.916707993	1.746045709	3.531856298	7.388454914	6.300418854	9.950770378	0
CV0202	high_acuity	38	1	0	0	Pulmonary	0	1	1	3	1	0	7	14	0	12.7	98.4	99	18	1	0.5	4.5	green	537.7575584	57.91860642	40.08526071	11.24039936	9.384273529	12.21346474	2.781636715	1.659908772	2.965585232	6.700401783	5.89626646	9.625286102	0
CV0204	high_acuity	63	0	0	1	Pulmonary, Skin-Skin Structure / Ortho / Wound	1	1	0	6	0	0	4	13	4	15.3	101.5	87	14	1	1.6	7.2	red	811.9209465	56.999544	50.46006144	11.30951977	8.822501183	11.61769772	3.133114576	1.794514656	3.260968447	7.936729908	6.169591427	11.29346466	0
CV0206	high_acuity	62	0	1	0	Pulmonary	0	1	0	9	0	0	9	20	8	3.4	98.7	123	24	1	2.3	4.2	green	114.6000134	52.1921406	15.41196973	13.28203964	10.07069492	13.01455688	2.935836792	1.907060146	3.234296799	8.427223206	6.022307873	9.321750641	0
CV0207	high_acuity	50	1	1	0	Pulmonary	0	1	0	4	0	0	4	14	7	11.2	98.8	89	34	1	0.8	3.6	green	504.0350375	46.02381786	19.26496216	11.41754246	8.746069908	11.36168289	3.202471733	1.791503549	4.656960964	7.780619621	6.057421684	7.787090778	1
CV0208	high_acuity	66	0	1	0	Pulmonary	0	0	0	0	0	0	2	11	2	6.1	97.6	98	16	1	2.8	1.4	green	196.4319169	31.38951633	5.107866114	10.86276913	8.833971977	10.92453289	2.77421546	1.647125959	2.861248016	6.802757263	6.36809206	7.928811073	0
CV0209	high_acuity	86	1	0	1	Pulmonary, Abdominal / Gastrointestinal	1	1	1	1	1	1	7	20	9	12.7	102.1	148	20	1	5.9	6.2	yellow	307.6738177	59.01441161	25.68072479	12.07017803	8.742424011	12.01317787	3.64522171	1.859728575	5.923582077	9.362927437	5.838057041	9.431796074	0
CV0211	high_acuity	62	0	1	0	Pulmonary	0	1	0	1	0	0	5	16	7	20.8	97.7	80	22	1	1.4	5	green	1380.590816	96.67829634	33.51042959	11.83973026	9.581684113	12.25471878	3.120038986	1.764899015	3.732710838	7.915820599	6.079898357	8.718300819	0
CV0213	high_acuity	74	0	0	1	Pulmonary, Skin-Skin Structure / Ortho / Wound	0	1	0	5	0	0	2	18	2	2.9	98.4	110	19	1	2.6	4.5	green	75.57520935	60.03951968	22.94121182	11.48565292	9.362503052	12.37119484	2.735649586	1.738364458	2.883536816	8.136931419	5.74464798	10.86157322	0
CV0216	high_acuity	38	0	0	0	Pulmonary	0	1	0	3	0	0	3	20	2	20	98.6	122	2	1	1.9	3.9	green	706.7589971	108.5907592	55.3735105	10.51704979	8.298279762	10.76428032	2.750736237	1.626846671	3.448363066	6.537421227	6.044190884	9.417695045	1
CV0217	high_acuity	64	0	0	0	Pulmonary	0	1	1	6	2	0	6	16	7	15.1	98.7	120	22	1	0.5	3.4	green	649.5296875	8.200864626	31.46021343	11.12216282	8.096918106	10.70072556	2.698161602	1.456342697	3.68605113	7.665827751	6.034954071	7.099383831	1
CV0218	high_acuity	55	0	0	0	Pulmonary	0	1	1	12	4	0	8	37	11	35.9	93.3	89	24	1	5.1	3.8	green	1586.337077	257.7616588	78.89797347	11.40940475	9.588074684	12.12606812	2.79524684	1.732095718	3.320484638	7.099781513	5.814795971	8.484929085	0
CV0219	high_acuity	65	1	0	0	Pulmonary	0	1	0	1	0	0	0	10	1	14.5	98.2	76	18	1	3.6	3.5	green	431.8532894	74.42638133	39.11317547	10.70703125	8.542346001	10.89127827	3.108009577	1.755468488	3.786736727	6.704684734	5.868703842	8.935176849	1
CV0220	high_acuity	58	0	1	0	Pulmonary	0	1	0	0	0	0	0	21	5	7.6	98.2	85	19	1	0.5	5	green	314.6905057	58.69627462	60.7288165	10.76970959	8.673971176	11.28543282	2.691748142	1.611978889	2.932620525	7.364049911	6.335765362	10.46096325	1
CV0221	high_acuity	49	0	1	0	Pulmonary	0	1	0	3	0	0	4	18	0	17.7	98.3	78	14	1	0.5	3.6	green	738.2192105	50.49540999	67.25062479	11.69090652	9.83740139	12.21983528	2.735937357	1.717463136	3.055932045	7.064261913	6.227077961	8.32809639	0
CV0222	high_acuity	85	1	0	0	Pulmonary	0	1	1	7	4	0	6	28	8	30.5	97.8	69	21	1	0.5	5.7	yellow	1403.46133	42.8070994	61.1883477	11.00128555	9.044095993	11.60998535	3.015148401	1.916297913	3.32988143	6.781245708	5.851541996	9.457780838	0
CV0223	high_acuity	94	1	0	0	Pulmonary	0	1	1	4	1	0	0	16	4	18.8	97.6	131	17	1	2.7	5.1	green	994.107396	67.49806467	58.85534311	11.29910851	8.780786514	11.36246586	3.547266006	1.807830095	3.606042624	6.516617775	5.767778397	8.896957397	0
CV0224	high_acuity	50	0	0	0	Pulmonary	0	1	0	3	0	0	5	17	0	14.1	98.3	103	16	1	0.5	4.2	green	474.7310859	77.59007695	47.79124558	11.50155163	9.549514771	12.44348621	2.941093922	1.744874597	3.392714024	7.222668648	5.972201347	8.675951958	0
CV0226	high_acuity	35	0	1	1	Pulmonary, Abdominal / Gastrointestinal	1	1	1	27	6	0	5	22	2	5.8	97.8	95	20	1	2.7	9.8	red	243.3217744	15.27057551	16.54312347	12.90155983	9.554372787	13.38586235	3.285008669	1.908907056	3.434482574	10.93286037	6.07862711	11.79026127	0
CV0227	high_acuity	57	1	1	0	Pulmonary	0	1	1	3	1	0	7	24	4	13.2	98.7	64	14	1	1.9	4.4	green	471.9562244	47.36706292	28.66767764	11.33796597	8.764233589	11.27090836	3.560527086	1.819458365	4.475380898	7.350413322	5.901785851	8.64874649	1
CV0228	high_acuity	64	0	0	0	Pulmonary	0	1	0	6	0	0	5	11	0	6.5	98.2	81	19	1	0.5	3.3	green	195.4951802	41.19874018	25.02677653	10.88718796	8.951415062	11.2713747	2.861935854	1.811405778	3.600583315	6.581900597	5.949593544	8.454108238	1
CV0229	high_acuity	51	0	1	0	Pulmonary	0	1	1	1	1	0	2	17	0	14.3	98.4	80	16	1	2.3	4.1	green	767.4701393	34.44716628	42.54198525	11.31614399	8.716209412	11.31317902	3.418803453	1.789005637	3.919498205	7.289420605	6.052474499	8.511735916	0
CV0230	high_acuity	49	1	1	0	Pulmonary	0	1	1	8	2	0	12	21	7	18.4	98.9	108	40	1	3.4	8.6	red	1762.79706	124.7803971	70.7324574	12.82378101	9.735038757	13.12036228	3.339370966	1.864633322	4.639751434	9.663628578	5.940968513	11.2012682	0
CV0231	high_acuity	23	0	2	1	Pulmonary, Primary Bloodstream	1	1	1	5	1	0	4	9	5	16.6	101.3	71	20	1	4.2	4.9	green	741.0470949	25.57467912	40.65083758	11.25461674	8.680948257	11.40817833	3.135139704	1.865208507	3.272001982	7.390036583	5.859530449	9.254753113	0
CV0232	high_acuity	77	0	0	0	Pulmonary	0	1	0	8	5	1	7	15	1	14.7	97.7	94	19	1	2.2	4.9	green	738.8378102	34.42949201	41.60524855	10.87498569	8.946845055	10.98379993	3.187778711	2.072234631	3.388124228	7.30086422	5.865993977	9.304917336	0
CV0233	high_acuity	58	1	0	0	Pulmonary	0	1	0	1	0	0	2	8	0	12.1	97.8	81	18	1	3.7	2.3	green	368.4203085	87.62906641	34.72995472	10.62912178	8.596556664	10.46833706	2.913146734	1.811817169	3.154567957	6.409002781	5.646181583	7.355972767	0
CV0234	high_acuity	89	1	0	1	Pulmonary	1	1	1	4	1	1	3	13	9	19.9	97.8	109	18	1	7.4	7.6	red	830.0017321	37.31039919	26.67048431	11.321702	8.477680206	11.74552631	3.326215982	1.83370173	4.090074062	7.255246639	5.316418171	10.53885937	1
CV0235	high_acuity	77	1	0	0	Pulmonary	0	1	0	5	3	1	3	14	7	15.5	97.9	128	20	1	1.6	2.9	green	1041.792596	9.738526743	64.77622598	11.9268446	9.256954193	12.01668262	3.339138031	1.664031625	5.102367401	7.048081875	5.816794395	6.789490223	0
CV0236	high_acuity	84	0	0	0	Pulmonary	0	1	0	1	0	1	6	27	10	14.1	97.6	126	26	1	0.5	4.8	green	771.3761546	68.34642997	50.93726692	11.61810589	9.583473206	12.18362808	3.033506155	1.753264189	3.193264246	7.347280502	5.973517418	9.199742317	0
CV0237	high_acuity	66	0	1	0	Pulmonary	0	1	0	1	0	1	3	23	4	13	98	75	24	1	0.5	3.9	green	425.6672923	131.6556909	71.9696568	11.54846859	9.650767326	12.3092823	2.753726482	1.652999163	3.184809446	7.200837135	6.140593529	8.528466225	0
CV0238	high_acuity	91	1	1	1	Pulmonary, Genitourinary, Abdominal / Gastrointestinal	1	1	1	7	7	0	10	16	8	14.9	97.5	113	18	1	5.1	7	red	598.9105576	79.3398304	64.82924881	12.5647459	9.739906311	12.85409355	3.32694149	1.877487898	3.635658026	8.027981758	5.793730736	9.727435112	0
CV0239	high_acuity	68	1	1	0	Pulmonary	0	1	0	2	0	0	2	12	4	11	97.4	79	20	1	0.5	3.9	green	366.5468351	53.57073422	38.19411305	10.83540154	8.814323425	11.1764946	2.941758871	1.773961425	3.719552279	6.750649452	6.069163322	8.815433502	0
CV0240	high_acuity	68	0	0	1	Pulmonary, Genitourinary	1	1	0	11	0	0	6	23	4	16.7	99.6	95	20	1	2.5	9.2	red	811.5321124	11.77106862	68.20503576	11.73214149	8.716335297	11.92814922	3.170206547	1.825441957	3.303464174	9.321720123	5.877826691	11.51313305	0
CV0241	high_acuity	49	1	0	1	Pulmonary, Skin-Skin Structure / Ortho / Wound	1	1	1	0	0	1	15	23	10	28.7	96.4	77	24	1	5	8.9	red	1240.628215	30.31138542	51.76795795	11.75863171	8.82750988	11.73249245	3.320639133	1.807286739	4.360348701	9.325871468	5.891785145	10.04384518	0
CV0242	high_acuity	61	0	0	0	Pulmonary	0	1	0	5	0	0	1	22	1	9.2	97.9	88	17	1	0.5	3.8	green	426.2328692	41.48152861	36.214594	10.71409035	8.712781906	11.16258049	2.797418594	1.677499771	3.625987768	6.602824211	6.082196712	8.425224304	1
CV0243	high_acuity	55	1	1	0	Pulmonary	0	1	0	2	0	0	1	13	4	10.2	97.8	113	14	1	0.5	2.9	green	352.0362535	79.71099022	39.83782083	11.12661934	8.759325027	11.19242573	3.356039286	1.714166164	3.660979033	6.775249481	6.201494694	8.456880569	0
CV0244	high_acuity	73	0	0	1	Pulmonary, Skin-Skin Structure / Ortho / Wound	1	1	0	3	0	0	7	10	6	6.3	98.4	90	18	1	5.3	7.1	red	249.4370743	29.18023167	26.14025599	11.9535141	9.896352768	12.97301197	3.067643404	1.893468499	3.179618835	8.249189377	5.819792271	11.22437668	1
CV0245	high_acuity	53	0	0	0	Pulmonary	0	1	0	2	1	0	4	18	2	2.6	99.1	96	18	1	0.7	2.4	green	68.36410425	32.50299579	15.71243244	11.57585716	9.947330475	12.32833576	2.709156752	1.767242312	3.084695816	7.471693516	6.066828728	8.702679634	1
CV0246	high_acuity	66	0	1	0	Pulmonary	0	1	0	3	0	0	2	10	4	8.6	98.6	79	20	1	0.5	3.2	green	334.3796505	95.90062814	43.08988784	12.04191017	9.944073677	12.4774065	3.028354645	1.78154242	3.210939169	7.342447281	6.310646057	8.846840858	1
CV0247	high_acuity	30	0	0	0	Pulmonary	0	1	0	3	0	0	5	10	1	2.9	98.5	69	18	1	1.5	4.2	green	67.392019	28.56163197	31.67230476	11.14396954	9.09694767	11.49061584	3.095071554	2.09209156	3.697322607	7.521756172	5.832763672	9.019617081	0
CV0248	high_acuity	61	0	1	0	Pulmonary	0	1	0	1	0	0	1	8	4	9.8	98.6	96	15	1	0.5	2.2	green	476.463165	23.8072514	12.38966832	11.39840126	8.829666138	11.52500725	3.756065607	1.820726395	5.2490201	7.182287216	6.094421864	7.749180794	0
CV0251	high_acuity	22	1	1	1	Pulmonary, Abdominal / Gastrointestinal	0	1	0	6	0	0	3	6	5	12.2	98.6	98	25	1	0.5	2.1	green	535.9194336	136.6044886	86.7807011	10.89621067	8.837977409	11.33367157	3.01883173	1.824509978	3.591276169	6.741844177	6.044460773	8.002288818	1
CV0252	high_acuity	81	1	0	0	Pulmonary	0	1	0	3	0	0	4	13	9	12.8	98.3	77	22	1	0.7	5.3	green	564.3573456	129.5701262	56.23955008	11.42481518	9.630927086	12.77735901	2.842357874	1.749909043	3.41800642	7.654230118	5.973193169	9.738243103	0
CV0254	high_acuity	46	0	1	0	Pulmonary	0	1	0	2	0	0	2	15	3	14.4	97.6	96	16	1	4.2	4.7	green	412.3762359	60.92323354	79.49889889	12.01855755	9.90763855	12.46285915	2.713123798	1.749371529	2.93716836	8.506009102	6.484781265	9.362026215	0
CV0255	high_acuity	46	1	0	1	Pulmonary	0	1	0	3	0	0	3	15	10	15.7	98.3	110	35	1	0.5	5.5	yellow	646.5427346	49.24053631	58.32511479	11.31671619	9.652746201	12.02205372	2.540148497	1.736538053	3.386616945	7.371098042	6.033009529	7.98029232	0
CV0256	high_acuity	42	1	1	0	Pulmonary	0	1	0	2	0	0	1	19	0	24.6	97.6	120	18	1	3.4	4.6	green	1786.462918	46.44800051	26.88257564	10.85641193	9.430573463	11.71176147	2.551458359	1.71452105	2.744477034	7.211105824	5.944283009	9.173513412	0
CV0257	high_acuity	70	1	0	0	Pulmonary	0	1	0	2	0	0	3	20	5	12.1	98.5	120	20	1	0.5	3	green	484.9291438	95.22900561	46.92520599	10.89309311	8.695747375	11.18020916	3.016381025	1.812212825	3.759870052	6.690497875	6.04990387	8.382442474	0
CV0258	high_acuity	72	1	1	0	Pulmonary	0	1	0	5	0	0	3	21	8	15.4	97.5	92	24	1	1.3	4.7	green	693.238175	197.1565623	53.37631718	11.49374485	9.602053642	12.49589825	2.790227652	1.680652618	3.08301568	7.253547192	6.044876099	9.930191994	0
CV0259	high_acuity	102	1	0	0	Pulmonary	0	1	0	3	0	0	5	12	5	10.2	98.2	77	18	1	0.5	4.7	green	272.0954977	33.31601254	14.95243852	11.29038525	9.488148689	12.31121254	2.872349739	1.862275958	3.036132574	6.745759964	5.693506718	9.699591637	0
CV0261	high_acuity	56	0	0	0	Pulmonary	0	1	0	2	0	0	3	11	7	11.7	97.5	94	26	1	1.3	6.5	yellow	430.5630671	87.24023231	52.54562615	11.07880878	8.88405323	11.52413559	2.618867636	1.824937224	3.31539607	7.924876213	6.156010628	9.783670425	0
CV0262	high_acuity	78	1	0	0	Pulmonary	0	1	0	7	0	0	3	12	5	12.2	98.3	85	22	1	2	5.7	yellow	502.5327239	56.08048159	62.79670693	11.39351273	9.532580376	12.42167377	2.628288507	1.80332315	2.833698273	7.978048801	5.824556351	10.38606167	0
CV0265	high_acuity	31	0	1	0	Pulmonary	0	1	1	8	1	0	3	13	8	12.2	99.8	122	26	1	1.2	3.6	green	486.1663432	46.46567479	31.91974464	11.02498722	8.932269096	10.99104977	3.016521454	1.789010286	3.366603613	7.236134052	6.130814552	8.834843636	0
CV0268	high_acuity	70	0	1	1	Pulmonary	1	1	0	4	0	0	3	17	11	6.1	101.5	103	24	1	4.2	7.4	red	456.5265803	17.51520872	31.19509928	12.38685703	9.808712959	12.6602335	3.482420206	1.887781739	3.042778015	8.231751442	5.839694977	11.54765987	0
CV0269	high_acuity	28	0	1	0	Pulmonary	0	1	1	3	1	0	3	21	8	23.3	98.2	130	28	1	6.5	3.9	green	940.1124791	144.9644217	80.32958992	12.06788254	9.71780014	12.69320488	3.423017263	1.808629513	4.319572449	7.147308826	5.687036037	8.031707764	0
CV0270	high_acuity	79	1	1	0	Pulmonary	0	1	0	2	0	0	4	13	4	12.8	98.2	90	18	1	1.5	5.6	yellow	466.6185926	45.3698696	42.63035663	11.43491364	8.820700645	11.66075802	3.398343325	1.814745903	4.036647797	7.894297123	5.932542801	9.214990616	0
CV0271	high_acuity	73	0	0	0	Pulmonary	0	1	0	1	0	0	2	12	1	3.8	98.2	82	18	1	0.5	3.8	green	211.8438866	25.822119	26.22862738	11.46655941	9.919641495	12.4246645	3.090218544	2.082810402	3.380257607	6.953840733	5.651208401	8.727455139	0
CV0272	high_acuity	77	0	1	1	Pulmonary	1	1	0	3	0	0	1	17	5	13.9	102	116	20	1	3.1	7.2	red	829.8780121	39.99688933	48.60426233	12.17146206	9.951496124	12.71275997	3.11337924	1.80932641	3.418942928	8.648900986	6.341613293	11.2140131	1
CV0273	high_acuity	81	0	0	0	Pulmonary	0	1	1	8	3	0	5	12	6	18.3	98.6	82	17	1	1.5	4.7	green	721.3049272	31.33649349	52.17446633	11.40109253	9.125865936	11.41913986	3.358761072	2.027209282	4.53427887	7.955353737	6.095026493	8.095117569	0
CV0274	high_acuity	37	1	1	0	Pulmonary	0	1	0	22	0	0	4	10	1	8.2	97.4	110	17	1	0.5	3.9	green	500.4471592	35.27785731	39.51968384	10.40413094	8.632281303	10.87673759	2.963966608	1.847470403	3.4856565	5.622364044	5.677428246	7.835737228	0
CV0276	high_acuity	49	1	0	0	Pulmonary	0	1	1	2	2	1	12	20	8	13.2	96.1	105	16	1	1.1	4.7	green	644.3687985	23.73655429	30.20533975	11.22567272	8.963136673	11.18939686	3.246158361	1.985347629	3.730289459	7.19458437	5.873641014	8.314585686	0
CV0277	high_acuity	67	0	0	0	Pulmonary	0	1	0	4	0	0	4	19	1	22.8	98.1	73	13	1	1.6	6	yellow	1143.013181	52.88143741	66.11947104	11.07240582	9.556838989	12.10228634	2.607950449	1.799910784	2.800910711	7.201175213	5.74679184	10.11966896	0
CV0278	high_acuity	71	0	0	0	Pulmonary	0	1	0	1	0	0	4	15	8	9.6	97.6	83	35	1	2.3	4.4	green	374.7300254	76.42357466	47.56147997	11.21298695	8.972640038	11.31307697	3.022277355	1.973657727	3.854439259	7.529251575	5.781378269	8.678896904	0
CV0279	high_acuity	67	0	1	1	Pulmonary, Genitourinary	1	1	1	5	2	0	8	19	10	13.2	98.3	124	25	1	3.5	8.1	red	522.7167485	60.97625638	37.94667317	12.29415226	9.497561455	12.8649044	3.803165436	1.79736805	3.657905102	8.179304123	6.048802376	11.30230331	0
CV0280	high_acuity	89	1	0	0	Pulmonary	0	1	0	2	0	0	0	11	2	8.7	98	106	20	1	0.5	2.6	green	359.7952612	125.5227167	24.54957105	10.96531773	8.815810204	11.21494293	3.029894114	1.89596951	3.787115574	6.335622311	5.698637962	8.566541672	0
CV0281	high_acuity	54	0	1	0	Pulmonary	0	1	0	2	0	0	3	9	4	4.6	97.9	85	18	1	1.2	0.7	green	113.8930423	91.71182444	25.02677653	11.30118179	9.05029583	11.47723675	3.020395041	1.9349612	4.110424995	7.217726231	5.908557892	8.228403091	0
CV0282	high_acuity		0	1	0	Pulmonary	0	1	0	1	0	0	2	15	0	12.2	98.1	71	20	1	1.2	4.1	green	353.34415	63.92786067	35.79041135	11.23163033	9.09526825	11.58995819	3.081645966	1.846171498	3.107446909	7.043034554	6.019965649	9.588887215	1
CV0284	high_acuity	93	0	0	1	Pulmonary, Genitourinary	1	1	0	6	0	0	6	19	10	17.5	101.7	98	20	1	1.1	7.5	red	1154.024256	33.3513611	170.6097979	12.03511143	9.863025665	12.56678295	3.33107686	1.918195128	3.331442356	7.436873436	5.766743183	10.41339588	0
CV0286	high_acuity	59	1	1	0	Pulmonary	0	1	1	7	1	0	4	18	8	17	97.1	112	38	1	0.5	4.2	green	728.7811465	25.94583894	47.66752564	10.74704933	8.847389221	10.94391251	2.628941298	1.766824365	3.642323017	6.757681847	5.919505596	6.735771179	0
CV0287	high_acuity	28	0	1	0	Pulmonary	0	1	0	2	0	0	4	8	3	13	98	97	22	1	2.1	3.1	green	638.6953556	150.3727505	63.32693524	11.45028687	9.77029705	12.1434803	2.960499763	1.790209532	3.069574118	6.540051937	5.993344784	8.836912155	0
CV0288	high_acuity		0	0	1	Pulmonary, Skin-Skin Structure / Ortho / Wound	1	1	0	8	0	0	2	18	8	31.6	99.5	101	22	1	4.3	8.2	red	2060.184449	20.1663503	213.5936401	11.30842876	8.753990173	11.62817001	2.897513151	1.725765109	3.101921797	8.450601578	6.178088665	10.15829754	0
CV0291	high_acuity	39	1	0	0	Pulmonary	0	1	1	3	1	0	2	22	3	31.6	98.8	112	23	1	2.8	4.4	green	1652.421199	121.3162388	131.7087138	11.29269505	9.707050323	12.45075703	2.87229681	1.852998137	3.51119566	5.907852173	5.632826328	8.092676163	1
CV0292	high_acuity	42	1	1	0	Pulmonary	0	1	0	2	0	0	2	14	3	4.6	97.9	120	11	1	5.9	3.8	green	689.791691	14.03337611	9.385041199	10.80319214	8.807935715	10.88496017	2.984556198	1.857747674	3.31537962	6.540203094	5.865131378	8.763386726	0
CV0293	high_acuity	29	0	0	0	Pulmonary	0	1	0	1	0	0	2	17	0	25.9	97.6	87	16	1	0.5	3.3	green	863.4944874	103.2001046	65.96040255	11.29059029	9.491788864	11.95271397	2.867484093	1.661196232	2.940591335	6.775744915	6.206655502	8.761412621	0
CV0294	high_acuity	36	0	1	?	Pulmonary, Primary Bloodstream	0	1	0	3	0	0	4	9	5	14.3	98.1	63	16	1	0.5	5	green	486.9970343	121.5460044	74.28498712	11.21934032	8.910164833	11.48826122	3.256793499	2.020390749	3.857597113	7.392314434	5.924257278	9.365260124	0
CV0295	high_acuity	95	1	0	1	Pulmonary, Genitourinary	1	1	0	1	0	1	2	18	4	21	102.6	109	20	1	3.1	8.3	red	1330.749354	14.56360442	30.54115102	11.31745338	8.942070961	11.81207943	3.002668142	1.876358271	3.610538006	8.404494286	5.823491096	11.19290829	0
CV0297	high_acuity	75	0	0	0	Pulmonary	0	1	0	6	0	0	3	16	2	13.8	98.8	111	16	1	0.7	6.3	yellow	522.4516343	97.61503303	43.1959335	12.04085922	9.705914497	12.81705761	3.111059427	1.764076829	3.054008245	8.154809952	6.019236565	10.9141264	0
CV0298	high_acuity	58	0	0	0	Pulmonary	0	1	0	1	0	0	1	15	2	16.5	97.8	91	18	1	0.5	6.1	yellow	937.0371549	15.41196973	54.01259116	11.28162861	9.018582344	11.42134476	2.969665051	1.820929527	3.674827337	7.361865044	6.192573547	8.867249489	0
CV0299	high_acuity		1	0	0	Pulmonary	0	1	1	1	1	0	3	11	0	15.8	98.5	112	18	1	3.5	4.7	green	849.9913396	75.02730676	62.81438121	11.24723816	8.77270031	11.18362141	3.402931452	1.938558221	3.673322916	7.519344807	5.693521023	8.943882942	0
CV0300	high_acuity	90	0	0	1	Pulmonary	1	1	1	1	1	1	13	39	19	7.5	92.5	70	36	1	6.6	6.8	red	381.2341594	33.08624694	32.29090446	11.28441811	8.377631187	10.84168339	3.181088209	1.890958309	3.46969986	9.534528732	5.708402157	10.45669365	0
CV0301	high_acuity	73	0	0	1	Pulmonary, Abdominal / Gastrointestinal	0	1	0	13	3	0	3	16	8	22.7	97.3	82	23	1	2.1	6	yellow	1096.247044	64.51111182	109.6335415	10.6835041	8.839642525	11.49508286	2.596124411	1.884718537	3.086604357	6.590438366	5.819017887	9.880025864	0
CV0302	high_acuity	61	1	0	0	Pulmonary	0	1	0	1	0	0	1	11	1	14.5	98.4	96	18	1	0.5	3.1	green	594.792451	68.08131581	46.90753172	10.39651489	8.656094551	10.4777832	2.782993317	1.78065002	3.535662413	6.613464832	6.173312187	8.477856636	1
CV0304	high_acuity	55	1	1	0	Pulmonary	0	1	0	1	0	0	3	11	7	15.9	98.4	93	23	1	1.6	1.2	green	577.3302651	45.38754388	81.83190348	11.15502834	9.250753403	11.12760639	2.701788187	2.003784657	3.945075512	7.114120483	5.892887115	6.528391361	0
CV0305	high_acuity	45	0	0	0	Pulmonary	0	1	0	2	0	0	2	13	0	9.8	98.3	108	10	1	2.8	3.8	green	333.9554679	55.28513911	27.90768372	11.63396645	9.865098	12.26128387	2.510435104	1.703562617	3.100927591	7.911180019	6.465250492	8.523867607	0
CV0306	high_acuity	53	0	1	0	Pulmonary	0	1	1	4	1	0	5	15	3	14.2	98.3	82	18	1	2.2	4.1	green	412.1111217	109.1563361	66.52597942	11.85687923	9.562041283	12.34450436	3.134730339	1.831216455	3.138103962	7.282532215	6.193491936	9.285634041	0
CV0307	high_acuity	44	1	0	0	Pulmonary	0	1	0	4	0	0	2	7	0	2.8	98.1	78	18	1	1.2	4.2	green	140.0332983	23.54213724	21.22680693	10.71353054	8.672385216	10.97158909	2.960013151	2.006472349	3.320263386	6.854548454	5.715023518	9.657889366	1
CV0308	high_acuity	66	1	0	1	Pulmonary, Skin-Skin Structure / Ortho / Wound	1	1	0	6	0	0	6	15	5	16.4	100.7	80	19	1	6.3	9.7	red	754.0730372	26.29932449	44.82196701	11.46914196	8.671480179	11.53093243	3.249006033	1.873829365	4.365300179	10.09546566	5.995912075	12.31858444	0
CV0310	high_acuity	47	1	0	1	Pulmonary, Abdominal / Gastrointestinal	1	1	0	14	0	0	3	8	2	14	101.1	78	20	1	2.4	7.7	red	507.3754759	39.04247836	35.41925153	11.57433128	8.984018326	11.75749111	3.569577456	2.128197432	4.090686321	8.123450279	5.757695198	10.55018044	0
CV0311	high_acuity	89	0	0	0	Pulmonary	0	1	0	6	0	0	3	20	2	20.1	98	94	17	1	3.4	6.2	yellow	1003.510111	27.18303835	88.79556871	11.66172695	9.508134842	12.14973927	2.797591209	1.65847373	2.743247032	7.707262039	5.933188438	10.06973648	0
CV0312	high_acuity	90	1	0	0	Pulmonary	0	1	1	2	2	1	7	29	11	19.8	96	103	23	1	13.2	7.2	red	1256.676458	29.74580855	101.9629052	11.53894711	8.752376556	11.46353149	3.265691042	1.886816025	3.654686213	8.687470436	5.99944973	9.926592827	0
CV0313	high_acuity	56	1	1	0	Pulmonary	0	1	1	8	8	0	4	16	3	12.9	95.9	70	18	1	5.8	3.7	green	426.3389149	45.2108011	57.49442377	11.08641243	8.899886131	11.22171783	3.219584942	1.933888197	3.67002821	6.608629704	5.717042923	7.893527031	0
CV0314	high_acuity	53	1	1	0	Pulmonary	0	1	0	1	0	0	2	16	4	7.7	97.8	78	19	1	0.5	3.4	green	478.7784954	62.08973584	50.23029583	11.58155918	9.830068588	12.00393391	2.980445385	1.783280969	2.905055285	6.994814873	6.027954578	8.597221375	0
CV0315	high_acuity	60	1	1	0	Pulmonary	0	1	0	3	0	0	0	16	3	26.7	97.4	111	18	1	0.5	4.1	green	1173.289218	56.96419545	56.18652725	10.68976974	8.752248764	11.10323715	2.77996397	1.757640004	2.920688868	6.460778236	6.141965389	9.310483932	1
CV0316	high_acuity	39	1	0	0	Pulmonary	0	1	0	3	0	0	3	6	3	12	98.2	98	20	1	0.5	1.3	green	315.8039852	18.16915697	34.04065791	10.98885155	8.812358856	10.84907436	2.435261965	1.861555457	3.839963913	8.037612915	6.179322243	7.17039156	0
CV0317	high_acuity	69	1	1	0	Pulmonary	0	1	0	2	0	0	3	14	1	15.6	97.6	82	20	1	0.5	4	green	516.3540087	57.84790931	38.5475986	11.78843403	9.732564926	12.77349377	3.177238464	1.843015909	3.486412287	6.521364689	5.902344704	9.081460953	0
CV0318	high_acuity		1	0	0	Pulmonary	0	1	0	7	0	0	5	10	2	2.8	97.8	99	18	1	0.5	3.2	green	207.7257801	57.28233244	16.41940353	11.473423	7.562544823	11.08874893	3.155463219	1.683306456	3.570422173	8.122354507	5.417200565	8.255454063	0
CV0319	high_acuity	38	1	0	0	Pulmonary	0	1	0	5	0	0	4	7	3	10.3	98.2	73	18	1	0.5	4	green	971.0071157	88.60115166	26.47606726	11.1005888	8.848150253	11.3113575	3.197631121	1.872247219	3.45746994	6.695234776	5.93673563	9.293569565	0
CV0320	high_acuity	67	1	0	1	Pulmonary, Genitourinary	1	1	0	3	0	0	1	17	3	13.5	102.5	76	18	1	1.4	6.3	yellow	672.9834533	42.61268235	60.16323962	11.07296181	8.743914604	11.59860611	2.646352053	1.784098744	3.213459253	7.580277443	5.913989067	10.36337471	0
CV0321	high_acuity	103	1	1	0	Pulmonary	0	1	0	4	0	0	6	18	6	14.9	98.1	94	19	1	4.1	5.3	green	721.9058527	101.0968656	50.12425017	11.40352631	9.776117325	12.05774403	2.729897976	1.954708934	3.02928257	7.823430061	5.722550392	8.718363762	0
CV0322	high_acuity	77	1	1	0	Pulmonary	0	1	0	1	0	1	6	24	7	16.6	97.8	84	25	1	1.6	4.9	green	923.8874926	72.1287253	89.39649413	10.70158386	8.453895569	11.23496914	3.045603275	1.682770371	3.48683691	6.951657295	6.058218956	8.899393082	1
CV0323	high_acuity	83	0	0	0	Pulmonary	0	1	0	1	0	0	1	15	7	9	98.9	101	22	1	0.5	1.7	green	537.2980272	84.58909073	30.1699912	11.47003651	9.803589821	11.82746506	2.679666996	1.804513216	3.156904936	7.15085125	6.086070061	7.397561073	0
CV0325	high_acuity	66	1	0	0	Pulmonary	0	1	1	8	5	0	5	25	1	55.5	98.2	75	20	1	2.9	5.5	yellow	2369.696391	293.8525329	415.1687717	10.87262058	8.673658371	10.96235847	3.054885387	1.818651199	3.221688747	7.000981808	5.907382965	8.268432617	0
CV0326	high_acuity	74	1	0	0	Pulmonary	0	1	0	2	0	0	5	17	1	13.7	99	75	18	1	1	5.2	green	639.172561	59.72138269	31.4071906	11.14489651	8.921822548	11.43577862	2.842632532	1.973236322	3.469018936	7.815083504	5.882543564	9.07219696	0
CV0327	high_acuity	18	1	1	1	Pulmonary	0	1	0	12	0	0	2	11	7	12.3	97.5	114	16	1	1.4	3.1	green	285.5632969	132.680799	39.99688933	11.35345554	8.792561531	11.53541851	2.833788633	1.794790983	3.625114918	8.016765594	6.04663229	9.415369034	0
CV0329	high_acuity	71	1	0	0	Pulmonary	0	1	0	1	0	0	4	14	5	13.1	98.6	92	18	1	3.7	3.6	green	461.669795	63.18554103	33.51042959	11.44978619	9.812726974	11.92537594	2.635284662	1.858926058	2.782828093	8.062021255	6.019083023	8.924781799	1
CV0330	high_acuity	39	0	0	1	Pulmonary, Genitourinary	1	1	1	10	8	0	11	10	6	12.3	98.8	94	16	1	3.3	5	green	560.6103988	52.26283771	49.1698392	11.28376675	8.829678535	11.344244	2.823721886	1.782999873	3.290317059	8.192142487	6.241803169	9.604275703	0
CV0331	high_acuity	66	1	0	0	Pulmonary	0	0	0	0	0	0	4	18	8	5.6	97.1	104	23	1	0.5	2.5	green	198.6765501	34.11135502	15.04080991	10.58948708	8.609912872	10.0934124	2.674830675	1.804314852	2.902977228	7.523501396	6.12628603	7.161842346	1
CV0332	high_acuity	82	0	0	0	Pulmonary	0	1	1	9	6	0	4	17	7	12	98	77	20	1	4.9	4.8	green	661.5305217	25.91049039	85.13699332	10.95991707	8.685649872	11.19559479	2.72980237	1.86706233	3.485493898	7.539976597	6.007277966	8.301688194	0
CV0335	high_acuity	86	1	1	1	Pulmonary, Genitourinary	1	1	0	6	0	0	3	18	4	18.9	99.5	108	20	1	3.3	6.6	yellow	1014.963043	86.60395833	55.23211628	10.82704639	8.7701931	11.28062248	3.173625708	2.013116121	3.395245075	7.770021439	5.934660435	11.1829052	0
CV0336	high_acuity	72	1	1	0	Pulmonary	0	1	1	3	1	0	5	16	5	11.2	97.5	72	13	1	2	5.6	yellow	448.5201328	75.57520935	61.09997632	10.65245819	8.580870628	10.88123608	2.778994322	1.779205084	3.218283892	7.616876602	6.166854382	10.72747326	1
CV0337	high_acuity	71	1	0	1	Pulmonary	0	1	0	2	0	0	2	11	9	15.1	98.7	84	18	1	1.1	5	green	804.2149616	28.08442649	38.91875842	11.43910694	9.740603447	12.16492844	2.626296759	1.832179308	2.950422764	8.470541	6.025785446	9.945342064	1
CV0339	high_acuity	66	0	1	1	Pulmonary, Skin-Skin Structure / Ortho / Wound	1	1	0	10	0	0	5	17	2	18.8	98.6	105	18	1	2.1	4.5	green	984.5632863	95.58249115	122.5711125	10.97623825	9.560492516	12.05626583	2.138384104	1.621357083	2.576158762	7.795853615	6.176822186	9.657064438	0
CV0340	high_acuity	73	1	0	1	Pulmonary, Genitourinary	1	1	1	6	1	0	10	24	9	23.3	99.2	86	18	1	6.4	9.4	red	1393.263272	41.85268843	67.81620166	11.70466614	9.579182625	12.6821146	2.870141029	1.814451337	3.066358805	8.452437401	5.705848217	12.10658169	1
CV0341	high_acuity	70	0	0	0	Pulmonary	0	1	0	2	0	0	4	12	8	6.6	98	87	25	1	2.8	5.2	green	216.6159415	44.30941297	42.8070994	10.68301582	8.929347038	10.61179352	2.775201082	2.145809889	3.315737724	7.54274559	5.792877674	9.400145531	1
CV0342	high_acuity	25	1	0	0	Pulmonary	0	1	0	6	0	0	2	21	3	15.4	98.5	64	20	1	0.5	5.7	yellow	653.1705886	59.49161709	40.10293499	10.45209599	8.724908829	10.99093723	2.793277979	1.795879364	3.387068033	7.096507549	5.999392509	10.42032909	0
CV0343	high_acuity	22	1	1	0	Pulmonary	0	1	1	1	1	0	1	13	2	7.9	97.4	122	18	1	3.4	2.9	green	268.7727335	68.7882869	24.8146852	11.54789066	9.644901276	12.2133646	3.183297157	1.887923241	3.301179171	6.978023052	5.745161533	9.127627373	1
CV0344	high_acuity	65	0	1	1	Pulmonary	0	1	0	2	0	0	2	14	5	11.7	97.6	110	14	1	0.5	4.3	green	372.6444607	37.82295323	42.29454536	11.43071556	9.67587471	12.29927063	2.972629786	1.831352711	3.093911886	6.996156693	5.982270718	9.882266998	1
CV0345	high_acuity	61	0	0	1	Pulmonary, Skin-Skin Structure / Ortho / Wound	1	1	0	12	0	0	2	12	2	24.8	98.1	90	18	1	2.3	6.3	yellow	920.723797	85.68489592	61.45346186	10.66279984	8.69391346	11.24067783	3.117164135	1.886920571	3.664499998	7.154771805	5.905783653	10.58697033	0
CV0346	high_acuity	79	0	1	0	Pulmonary	0	1	0	5	0	0	4	22	4	7.1	98	113	18	1	4.3	3.9	green	314.6374829	68.3287557	29.86952849	11.34301376	9.677154541	12.23236179	2.702723026	1.879758239	3.103997231	7.194928169	5.600704193	9.447669029	1
CV0347	high_acuity	67	1	0	0	Pulmonary	0	1	1	2	2	0	3	14	4	3.7	97.9	83	22	1	0.5	0.9	green	134.9077579	41.3401344	32.32625302	10.26500607	8.43475914	10.66543961	2.462623596	1.575842261	2.7434659	6.465517998	6.461538315	8.381012917	0
CV0348	high_acuity	48	1	0	0	Pulmonary	0	1	1	15	15	0	4	16	1	21.7	98.1	86	15	1	1.5	5.2	green	904.7109018	38.19411305	41.46385434	10.47782898	8.676685333	11.0275631	2.677283049	1.788148403	2.847049713	7.041539192	6.043337822	10.35262871	1
CV0349	high_acuity	54	1	1	0	Pulmonary	0	1	0	1	0	0	0	14	2	12.7	98.8	148	13	1	0.5	4	green	351.2762596	184.6785226	66.43760803	10.48723221	8.664566994	11.2017498	3.171047449	1.940507412	3.278894186	6.185338497	5.72140646	10.95545483	1
CV0350	high_acuity	45	0	1	1	Pulmonary, Abdominal / Gastrointestinal	0	1	1	4	1	0	5	28	5	11.4	98	100	37	1	1.5	3.4	green	606.7225881	40.4033977	30.96533367	10.97283649	9.381485939	11.6880703	2.154243469	1.572616339	2.542095661	7.839820385	6.169457912	9.279529572	0
CV0351	high_acuity	62	1	0	1	Pulmonary, Genitourinary	0	1	0	2	0	0	2	12	3	20.4	97.9	92	16	1	1.6	4.3	green	669.7313863	86.60395833	49.11681637	11.15113068	9.391383171	12.06037045	2.589586496	1.635822535	3.077876091	7.166750908	6.138764381	8.955869675	1
CV0352	high_acuity	62	1	0	0	Pulmonary	0	1	1	7	3	0	3	14	7	14.7	99.3	102	22	1	2.1	5.5	yellow	916.1815078	27.48350106	38.1587645	11.14684105	9.449360847	12.12206268	2.533570051	1.67013216	2.629957676	7.669212341	6.189656734	10.38889885	0
CV0355	high_acuity	65	1	1	0	Pulmonary	0	1	1	14	4	0	4	15	4	13.6	97.8	127	18	1	1.3	5.5	yellow	593.9087371	125.2929511	51.75028367	11.91285324	9.205582619	12.73408699	3.412642479	1.564127564	3.41354394	7.617481709	6.094731808	10.74646568	1
CV0379	high_acuity	29	0	0	0	Pulmonary	0	1	0	2	0	0	4	7	0	6.6	98.2	100	20	1	0.5	1.5	green	110.428884	102.6345278	46.43032623	11.37894535	9.910948753	12.2977457	2.657573938	1.836544871	2.908496141	7.342123985	6.068526268	9.175423622	1
CV0380	high_acuity	50	1	1	0	Pulmonary	0	1	1	4	1	0	0	15	0	17.5	98.1	100	16	1	3	5.2	green	511.2991654	147.3857977	66.84411641	11.10853291	8.971020699	11.07632256	2.926105261	1.85150373	3.314612627	8.100502014	6.057416916	8.960453987	0
CV0382	high_acuity	73	1	0	1	Pulmonary, Genitourinary	1	1	0	4	0	0	3	12	4	6.5	101.3	91	18	1	1.7	6.2	yellow	383.4434441	42.63035663	37.98202173	11.09544754	8.396155357	11.45109081	3.111780405	1.626375914	3.971144438	8.123672485	6.151833057	10.40655899	1
CV0383	high_acuity	39	0	1	0	Pulmonary	0	1	0	3	0	1	8	17	0	5.6	98.5	92	16	1	3.2	0.1	green	184.6785226	65.44784851	35.48994864	10.21246719	8.592488289	10.42172432	2.614655256	1.709367156	2.719600677	6.428122997	6.095767498	7.823700905	0
CV0384	high_acuity	86	1	0	0	Pulmonary	0	1	0	3	0	0	4	16	9	15.4	97.4	70	21	1	1.1	5.7	yellow	447.6540932	29.56906577	24.53189677	10.65946388	8.857216835	11.2012167	2.743435144	1.82097733	2.959923983	7.642502785	6.030477524	9.84095192	1
CV0385	high_acuity	51	1	0	0	Pulmonary	0	1	0	2	0	0	2	8	4	13.5	98	83	20	1	0.5	3.7	green	525.5799814	20.07797891	11.64734868	11.56488895	9.466453552	12.22224998	2.62239337	1.690680504	3.478132486	7.981911182	6.562528133	8.94846344	0
CV0386	high_acuity	69	0	0	0	Pulmonary	0	1	0	6	0	0	5	12	5	10.1	97.3	105	22	1	2.4	3.2	green	327.0978483	97.49131309	30.73556807	11.80203247	9.707086563	12.48404026	3.27185154	1.788358212	3.440457821	7.467158794	6.035073757	9.70472908	0
CV0387	high_acuity	41	1	1	0	Pulmonary	0	1	1	5	2	0	3	21	6	17.1	93.9	116	32	1	4.1	4.6	green	648.5752765	68.68224124	39.74944945	10.99549389	8.648756027	11.11136341	3.64590621	1.916852355	4.791049957	7.262963295	5.904025078	9.006858826	1
CV0389	high_acuity	73	1	0	0	Pulmonary	0	1	1	7	1	0	7	23	7	10.4	95.4	50	14	1	2.1	5.2	green	782.7760634	61.31206764	30.85928801	11.4554491	9.521491051	12.14050579	2.913213253	1.765135527	3.089911699	7.513742924	5.837792397	9.827607155	1
CV0390	high_acuity	45	0	1	0	Pulmonary	0	1	0	3	0	0	3	22	0	7.2	98.4	87	20	1	0.5	5.1	green	232.0632598	57.33535527	49.62937041	10.82918453	8.748044968	11.48363113	2.918414831	1.763180137	3.292053938	7.427826881	5.965385914	10.9123497	1
CV0392	high_acuity	64	1	0	0	Pulmonary	0	1	0	6	0	0	3	9	7	8.8	97.9	98	21	1	0.5	2.7	green	624.0257055	32.99787555	12.19525128	11.29096127	9.669024467	11.069664	2.457869053	1.802498698	2.713564634	7.869000912	6.02959013	6.5088377	0
CV0394	high_acuity	21	1	1	1	Pulmonary	0	1	0	2	0	0	1	5	4	4.2	98.6	108	12	1	4	3.8	green	115.0948932	36.9922622	20.71425289	11.57454491	8.803775787	11.57764244	3.571490288	1.950514913	4.394116879	8.483009338	5.899655342	9.307009697	0
CV0395	high_acuity	57	0	0	0	Pulmonary	0	1	0	3	0	0	0	10	3	8.9	97.8	71	15	1	2.1	1.2	green	171.5642089	163.2042758	39.9438665	10.6674118	8.579501152	10.40814304	2.442656994	1.731002569	3.103637218	7.379702568	5.93615818	8.044569969	0
CV0396	high_acuity	80	0	0	0	Pulmonary	0	1	0	4	0	0	2	17	2	20.5	98.2	79	19	1	2.1	4.7	green	580.511635	56.98186973	29.02116318	11.26342773	9.460867882	12.56179428	2.688760757	1.666808486	3.288933754	7.62621069	6.208100319	9.425200462	1
CV0397	high_acuity	68	0	0	0	Pulmonary	0	1	0	4	0	0	3	23	3	20.2	97.8	87	12	1	3.1	6.2	yellow	976.2210274	40.08526071	51.94470072	11.93264866	9.703339577	12.5745573	3.067647457	1.792029738	3.383066416	8.177203178	6.096093178	10.19629288	0
CV0399	high_acuity	89	1	0	1	Pulmonary, Genitourinary	1	1	0	6	0	1	6	20	10	21.9	100.6	118	22	1	9.6	6.9	red	1391.372125	12.84919953	43.93825315	11.23891926	8.319314957	11.19723606	3.238637924	1.886605144	5.117293835	9.462238312	5.459086418	9.430968285	0
CV0402	high_acuity			1	1	Pulmonary, Abdominal / Gastrointestinal	1	1	0	3	0	0	3		4	20	99.4	130	15	1	2.4	7.6	red	999.2859592	45.33452104	75.999392	10.97770977	8.710018158	11.23448944	3.228123188	1.915019393	3.528673172	8.323107719	5.97146225	11.10531139	0
CV0403	high_acuity	66	0	0	0	Pulmonary	0	1	0	2	0	0	3	18	8	14.4	98.2	116	26	1	0.5	3.2	green	435.1053564	36.09087406	10.63991488	11.04877853	9.570014	11.24322796	2.333059549	1.767597795	2.852270842	7.991445065	6.080970287	6.621494293	0
CV0405	high_acuity			0	0	Pulmonary	0	1	1	9	5	0	9		4	12.6	98.2	93	16	1	3.4	6.2	yellow	1076.345808	26.56443865	58.76697172	10.88691425	8.614426613	11.23361397	2.719422102	1.917524338	3.209393978	8.410242081	5.724294662	10.01372337	0
CV0406	high_acuity	66	0	0	1	Pulmonary	1	1	1	29	3	0	6	25	10	14.2	97.5	91	14	1	0.5	4.5	green	695.2353683	68.87665829	43.62011616	11.02047634	9.28199482	12.24897766	2.436490536	1.56913507	3.157933235	7.592394829	6.241879463	9.22621727	0
CV0407	high_acuity	31	0	0	0	Pulmonary	0	1	0	1	0	0	1	22	3	21	98.2	110	19	1	0.8	4.8	green	1089.336402	38.07039311	82.50352602	10.32357311	8.462184906	11.09280586	2.296515465	1.54589808	3.09798193	6.506018639	5.943611622	8.979673386	1
CV0408	high_acuity	57	0	1	0	Pulmonary	0	1	1	2	1	0	0	17	4	16.7	98.8	96	13	1	1.9	5.2	green	810.9665355	45.56428665	67.05620774	11.33913136	9.559055328	12.67223549	2.72887969	1.574494481	3.280789614	7.076595306	6.221238136	9.682266235	0
CV0409	high_acuity	71	0	0	0	Pulmonary	0	1	0	9	0	0	0	14	6	11.2	98.3	69	18	1	1.8	5.7	yellow	488.958879	6.945990944	36.16157117	11.34336376	9.145627022	12.20744991	2.721021652	1.532681465	3.154367447	7.128987312	6.063425064	9.091464996	0
CV0410	high_acuity	30	1	1	0	Pulmonary	0	1	0	4	0	0	2	15	0	22.5	97.9	80	20	1	0.5	4.8	green	918.2317239	107.4065826	85.98535863	11.35756207	9.586242676	12.09436703	2.580319166	1.673439026	2.826823473	8.16267395	6.360913754	9.820386887	0
CV0412	high_acuity	32	0	1	1	Pulmonary, Skin-Skin Structure / Ortho / Wound	1	1	0	14	0	0	3	10	2	22.5	102	124	18	1	3.1	7.4	red	1210.758686	29.32162589	32.60904145	11.96832466	9.927018166	12.70197678	2.973050594	1.902942061	3.912384033	9.114563942	6.264430523	9.920013428	1
CV0413	high_acuity	84	0	0	0	Pulmonary	0	1	0	3	0	0	5	15	2	8.4	98.2	96	16	1	1.4	4.8	green	325.4364663	32.13183597	24.17841122	10.8076601	8.939060211	11.12364483	2.887010813	1.933294654	3.332974434	7.363432884	5.882223606	9.669765472	1
CV0415	high_acuity	61	0	0	?	Pulmonary, Skin-Skin Structure / Ortho / Wound	0	1	0	4	0	0	4	15	3	11.2	97.9	76	24	1	2.3	3.6	green	461.1042181	54.79025935	38.12341594	10.48151302	8.557990074	10.88179207	2.570464611	1.704196453	2.918569565	6.970087528	6.13044405	8.910058022	1
CV0416	high_acuity	57	1	1	1	Pulmonary, Genitourinary	1	1	1	18	5	0	10	31	13	17.3	98.5	96	18	1	5.7	7.6	red	606.2277083	128.792458	39.14852402	11.94494724	9.151344299	12.29080486	3.007738829	1.586419582	3.678060293	9.285435677	6.253407955	11.23664951	0
CV0418	high_acuity	70	1	0	0	Pulmonary	0	1	0	5	0	0	7	16	5	12.1	99.4	138	16	1	1	8.4	red	522.8581427	32.20253308	22.76446905	11.10396385	8.664237022	11.62955475	2.903264046	1.897385955	3.501860857	9.100718498	5.681868553	11.19016838	1
CV0419	high_acuity	79	0	1	1	Pulmonary, Primary Bloodstream	0	1	0	2	0	0	5	17	3	3.6	97	91	19	1	0.5	0.9	green	88.38906033	30.82393945	8.289236012	10.78424644	8.431855202	10.89469624	3.137671471	1.626943111	3.89921546	7.38465929	6.230020523	8.316345215	1
CV0420	high_acuity	62	1	1	0	Pulmonary	0	0	0	0	0	0	4	13	5	2.1	97.8	61	25	1	0.5	0.1	green	62.79670693	32.37927585	17.85101998	10.43769169	8.521713257	10.83337116	2.603098631	1.674208522	3.201422453	6.364481926	6.103424072	8.940140724	1
CV0422	high_acuity	93	0	0	1	Pulmonary	1	1	0	4	4	1	6	17	12	17.7	99.4	63	25	1	3.6	7.7	red	904.2336964	23.8072514	61.94834162	11.06029224	8.604297638	11.44254494	3.031579971	1.827693701	3.336660624	7.437504292	5.441616058	10.8371067	0
CV0423	high_acuity	53	0	1	1	Pulmonary, Genitourinary	1	1	1	27	3	0	8	15	7	42.2	97.5	92	18	1	2.7	9	red	2246.365285	112.5144487	187.4357098	11.22837734	9.571392059	12.28066063	2.294079542	1.635947108	2.530817747	8.062069893	6.383443832	10.68190002	0
CV0424	high_acuity	64	1	1	0	Pulmonary	0	1	1	1	0	0	5	8	3	6.7	97	75	17	1	4	5.5	yellow	366.9533434	61.93066735	18.23985408	11.29888153	8.918026924	11.36717033	3.054267883	1.859176636	3.487928391	8.628833771	5.980792999	10.42814445	1
CV0425	high_acuity	60	0	1	0	Pulmonary	0	1	0	4	0	0	0	11	3	11.9	98.3	108	22	1	3.1	9	red	444.578769	49.62937041	100.5136145	11.43617249	8.613706589	11.17173481	3.105829954	1.825044036	3.160164595	9.485733032	5.970873356	10.71714401	1
CV1000	low_acuity	65	0	0	0		0	1	0	3	0	0	1	16	1	8.7	97.7	112	20	0		1.6	green	282.2758813	103.8894014	54.2070082	10.66175747	8.772514343	11.35306931	2.830332756	1.790830493	3.158761501	6.270514488	5.853057861	8.245075226	0
CV1001	low_acuity	47	1	1	0		0	1	0	1	0	0	4	13	0	4.2	97.5	101	15	0		3.7	green	176.0888238	42.75407657	17.90404281	10.73846054	8.977532387	11.09670544	2.743172407	1.866158247	3.322532892	6.329903126	5.801487446	8.025380135	0
CV1002	low_acuity	87	1	1	0		0	1	0	0	0	0	3	11	6	12.5	98.6	82	19	0		3.3	green	414.0022694	86.30349562	20.41379018	11.01246262	9.041880608	11.32395077	3.481425762	1.993361235	3.786716938	6.436971188	5.76159668	8.622378349	0
CV1003	low_acuity	59	0	1	0		0	1	0	2	0	0	1	10	3	6.1	98.2	98	16	0		5.1	green	254.8630774	15.32359834	11.27618886	11.31367207	9.509328842	11.59246826	2.4541049	1.607747912	2.49953413	6.889693737	6.310672283	7.814558029	0
CV1004	low_acuity	57	1	1	1		1	1	1	3	1	0	4	11	7	10.1	98.6	116	25	1	3.6	9.1	red	698.7702238	39.48433529	78.43844226	12.42448902	9.918156624	13.01600933	3.286233187	1.854031563	3.11181879	8.942152023	5.935803413	11.60874081	0
CV1005	low_acuity	88	0	0	1	Abdominal / Gastrointestinal	1	1	1	13	2	0	10	28	15	30.3	97.8	75	26	1	11.3	5.5	yellow	1343.651576	23.36539447	34.8183261	11.82745838	9.440311432	11.84365845	2.895036459	1.680146694	2.731018066	8.109226227	5.832111359	9.365294456	0
CV1006	low_acuity	26	0	0	0		0	0	0	0	0	0	0	11	3	13.4	97.9	67	14	1	5.4	4.1	green	693.1851522	78.59751075	42.29454536	10.90005398	8.817061424	11.36483288	2.737487555	1.794854641	2.948077202	7.103132248	5.924947739	9.067795753	0
CV1007	low_acuity	33	1	0	0		0	0	0	0	0	0	0	7	0	13	98.3	113	14	0		2	green	467.2725409	150.1429849	36.7624966	10.79835033	8.739642143	11.10574913	2.774333239	1.817288637	3.114701509	7.048521519	5.967806339	8.502973557	0
CV1008	low_acuity	60	0	0	0		0	1	0	2	0	0	5	12	2	6.3	99.1	87	13	0		5	green	259.9709435	33.15694405	41.1810659	11.28219414	9.862517357	12.11213684	2.444280386	1.777488947	2.627607584	7.468530655	6.278779984	8.917952538	0
CV1009	low_acuity	25	0	0	0		0	0	0	0	0	0	0	5	3	7.1	98	105	24	0		3.6	green	203.3602336	99.70059774	24.26678261	11.21974564	9.026234627	11.60136414	2.887802362	1.875459075	3.31042099	7.496380329	5.972503662	9.142931938	0
CV1010	low_acuity	66	1	2	0		0	1	0	2	0	0	0	16	3	8.7	98.2	88	18	0		5.1	green	320.1872059	97.65038159	26.45839298	10.77460384	8.855165482	11.10898018	3.021085024	1.916855693	3.55111289	6.873990059	5.822032452	9.058824539	0
CV1011	low_acuity	55	0	1	1	Genitourinary, Primary Bloodstream	1	1	0	3	0	0	4	11	6	8.8	98.1	100	16	1	12.8	6.4	yellow	614.6583385	12.91989664	37.04528503	11.13816547	8.769269943	11.69246101	3.08830905	1.700925827	3.897310734	7.712053299	6.184033394	10.41662788	0
CV1012	low_acuity	70	1	1	0		0	1	0	4	0	0	2	15	5	14.5	98.2	101	15	0		3.2	green	831.5747428	37.999696	14.75802147	11.64794827	9.774972916	11.93071175	2.711494207	1.799376845	2.781055212	7.388018608	5.970207214	8.550616264	0
CV1014	low_acuity	58	0	1	1	Skin-Skin Structure / Ortho / Wound	1	1	1	4	1	0	3	14	11	9.7	103.1	134	25	1	2.3	8.1	red	398.0423971	74.62079838	45.5996352	12.33715725	9.186946869	12.12901592	3.325631857	1.974065781	3.408806324	8.795275688	6.079828262	10.74904346	0
CV1015	low_acuity	26	1	1	0		0	0	0	0	0	0	0	8	0	5.4	98.5	93	16	0		0.6	green	174.5865103	92.89600102	34.32344634	11.59997272	9.680228233	12.21548653	3.017438889	1.866795301	3.282448053	7.182505131	5.786053181	8.510080338	0
CV1016	low_acuity	43	1	0	0		0	0	0	0	0	0	0		3		98.8	97	25	0		3.2	green	496.3467269	191.3063765	48.63961088	11.36039639	9.777896881	12.00211239	2.888774395	1.760255575	3.081594706	6.437078476	5.949917793	8.156118393	0
CV1017	low_acuity	48	1	0	0		0	1	0	2	0	0	4	7	3	3.6	98	86	16	1	0.9	2.9	green	163.0628815	39.46666101	26.19327883	11.15441036	9.693800926	11.93239784	2.372363567	1.743518949	2.760555983	6.738526821	5.968093395	8.495063782	0
CV1019	low_acuity	48	0	1	0		0	1	0	6	0	0	2	16	6	12.4	99	103	27	1	0.7	3.9	green	599.0873003	45.3698696	38.7773642	11.19954777	9.793324471	11.82098866	2.610409021	1.747604012	2.654503107	7.100482464	6.149468422	8.921797752	0
CV1020	low_acuity	75	0	0	0		0	1	0	7	0	0	4	13	5	8.8	98.3	99	20	0		3.5	green	339.5051909	49.92983312	35.43692581	10.81310368	8.748213768	11.14384174	2.94879508	1.881681323	3.141324759	7.260571003	5.931150913	9.041228294	0
CV1021	low_acuity	84	0	0	0		0	0	0	0	0	0	5	13	2	7.5	97.5	97	16	0		4.7	green	280.6851964	35.82575991	21.89842946	11.27385998	9.642878532	11.91869259	2.580204725	1.770316124	2.737059116	6.763651371	5.934430122	8.461186409	0
CV1022	low_acuity	50	0	0	0		0	1	0	3	0	0	2	11	2	7.6	98	117	15	0		1.7	green	257.7616588	69.23014383	32.44997296	10.45086288	8.614554405	10.72565746	2.786708593	1.816129446	2.978572845	6.6685009	5.995810032	8.32728672	0
CV1023	low_acuity	46	0	0	0		0	0	0	0	0	0	0	9	3	13	98.8	84	24	0		5.9	yellow	495.0388304	22.81749188	14.47523304	11.82240009	9.892416954	12.44247341	2.774668455	1.819381475	3.041858912	7.940870762	6.101709843	9.25731945	0
CV1024	low_acuity	31	1	1	0		0	0	0	0	0	0	0	8	0	11.7	98.8	88	20	0		3.9	green	387.6145735	61.59485608	22.87051471	10.6256485	8.704627991	11.04108334	2.605113268	1.706127524	2.708925009	6.450052738	6.059931755	8.064828873	0
CV1025	low_acuity	49	1	0	0		0	1	0	9	0	0	4	13	5	15.3	98.1	133	37	1	1.9	7.1	red	842.0732634	18.02776275	37.96434745	10.90246201	8.749712944	11.748209	2.784650803	1.90022862	3.081285	7.046409607	5.640533447	11.16615772	0
CV1026	low_acuity	64	0	0	0		0	1	0	2	0	0	0	10	0	10.3	98.4	114	17	0		4.2	green	441.839256	92.89600102	41.74664277	11.32828999	9.71659565	11.99827576	2.64270854	1.822253585	2.94177413	7.842606068	5.956786633	8.695396423	0
CV1028	low_acuity	63	1	1	0		0	1	0	3	0	0	2	14	6	10.3	98.7	81	22	0		5.2	green	546.7360912	45.22847538	25.92816467	11.49202442	9.995622635	12.05134583	2.520112514	1.853934169	2.913932323	7.880860329	6.062523365	8.576865196	0
CV1029	low_acuity	60	0	0	0		0	0	0	0	0	0	0	11	4	15.1	98.9	93	22	0		5.2	green	529.3269282	57.30000672	31.81369898	10.74225044	8.775746346	11.31006718	3.039942503	1.92796576	3.399443865	6.788103104	5.958227634	10.07128239	0
CV1030	low_acuity	50	0	0	0		0	0	0	0	0	0	0		0	8	98.9	80	16	0		3.8	green	590.8157386	21.26215548	39.67875234	10.68585396	8.778948784	11.14537525	2.466247559	1.814171195	2.788089752	6.942531586	5.95730257	8.140745163	0
CV1031	low_acuity	57	1	1	0		0	0	0	0	0	0	1		1	0	99.3	96	11	0		3.6	green	351.8595107	125.2929511	53.69445417	11.44784451	9.004398346	11.5171175	3.31305933	1.866971731	3.919971704	7.131649971	6.148139	9.379192352	0
CV1033	low_acuity	37	1	1	0		0	1	0	1	0	0	1	5	0	7.5	98.4	105	18	0		4.4	green	413.0655327	87.89418057	66.33156237	11.30770206	9.740673065	12.29819107	2.678761959	1.735496998	2.978914499	7.741387844	6.172178268	9.310380936	0
CV1035	low_acuity	55	0	1	0		0	1	1	2	2	1	6	13	6	8.2	97.3	110	30	0		4.3	green	410.3613683	64.5994832	37.36342202	10.95416737	9.036031723	11.7411747	3.093800545	1.979517698	3.758248568	6.378124714	5.810378075	9.293486595	0
CV1036	low_acuity	30	1	0	0		0	1	0	3	0	0	0	8	3	13.5	98.4	112	25	0		4.3	green	800.8215004	22.55237772	13.45012496	11.56824875	9.590565681	12.01333523	2.792365551	1.794996262	3.496400595	6.946033478	5.825466633	7.567943096	0
CV1037	low_acuity	78	1	0	0		0	0	0	0	0	0	0		4	0	98.1	92	23	0		7	red	612.4667282	32.37927585	37.54016479	11.67790794	9.889912605	12.84971523	2.651259899	1.873891592	3.01508522	7.971616745	5.778623581	10.94598007	0
CV1038	low_acuity	64	1	1	1	Pulmonary	0	1	0	13	0	0	3	13	7	27.2	98.6	142	16	1	1.9	6.5	yellow	1396.214877	25.02677653	135.2612435	11.22722149	9.849015236	12.26937389	2.473383188	1.832483053	2.601238489	7.001053333	5.945556164	10.15645218	0
CV1040	low_acuity	42	0	0	0		0	1	0	2	0	0	1	5	3	11.3	97.8	97	22	0		3.9	green	559.1787824	60.25161101	45.24614966	11.7964735	9.897114754	12.32010269	2.750334501	1.76600337	3.146749496	7.475903034	6.067815304	8.83940506	0
CV1041	low_acuity		0	1	0		0	0	0	0	0	0	1		0	0	98.7	84	18	0		4.4	green	471.9385501	48.10938257	48.56891377	10.80058384	9.118736267	11.38986111	2.953065634	1.888290644	3.321295023	7.017257214	6.198159695	8.9568367	0
CV1042	low_acuity	47	0	1	0		0	0	0	0	0	0	0	7	3	11.6	98	103	22	0		1	green	352.4781104	124.9748142	57.91860642	10.63577747	8.822133064	11.09877872	2.865041018	1.847941041	3.223756552	6.16242218	5.886974812	7.767421246	0
CV1043	low_acuity	63	1	1	0		0	0	0	0	0	0	0	12	3	14.6	98.7	118	23	1	1.7	5.9	yellow	679.0280561	82.57422313	47.10194877	11.87642288	9.923589706	12.61547089	2.944313288	1.7750808	3.300675392	7.917640209	5.891142845	9.904776573	0
CV1044	low_acuity	53	1	0	?	Genitourinary, Abdominal / Gastrointestinal	0	0	0	0	0	0	1	7	3	12.1	98.2	108	21	1	2.1	5	green	762.1148333	52.1921406	40.73920897	11.60184097	9.968556404	12.04079723	2.631121874	1.927530289	2.937012196	7.950063229	5.835947037	8.869760513	0
CV1045	low_acuity	71	1	0	1	Genitourinary	0	1	1	8	3	0	4	24	1	21.3	97.8	89	18	1	1.5	5.4	green	966.058318	31.19509928	70.52036607	11.16550732	8.568454742	11.27485657	2.805131912	1.679402471	2.780613184	8.206868172	5.803472042	9.339779854	0
CV1046	low_acuity	59	1	1	0		0	0	0	0	0	0	0		0		98.1	64	19	0		1.9	green	219.8326599	121.4046102	21.03238988	11.93083096	9.918869972	12.78539753	3.20396924	1.751229644	3.542069912	6.916066647	6.089795589	9.167951584	0
CV1047	low_acuity	53	0	0	0		0	1	0	1	0	0	2		0	11.5	99.3	103	14	1	0.9	5.8	yellow	507.2871045	79.85238444	45.54661237	11.37666512	9.69523716	12.49350071	2.446956873	1.730932713	2.982306004	7.871848583	6.121614456	9.676092148	0
CV1048	low_acuity	45	0	0	0		0	1	0	2	0	0	1	9	0	12.2	97.7	99	16	1	1.9	1.5	green	439.2941601	162.6563732	61.04695348	10.59575748	8.710177422	10.83864021	2.603667736	1.750474691	2.978793383	6.601532459	5.936110497	7.724416256	0
CV1049	low_acuity	53	0	2	0		0	1	0	10	0	0	3		1	7.7	98.2	96	16	0		3.3	green	334.6447647	65.92505399	23.93097134	10.60429287	8.71397686	11.13013077	2.694694996	1.789461136	3.199614286	7.143237591	6.113130569	8.843767166	0
CV1051	low_acuity	30	0	1	0		0	1	0	4	0	0	2	8	0	12	98.3	101	18	0		3.6	green	524.6432447	45.93544647	43.67313899	11.89439869	10.22201729	12.33524704	2.717378855	1.852892637	2.986824036	7.318181992	6.125636578	8.43621254	0
CV1053	low_acuity	21	1	1	0		0	0	0	0	0	0	1	8	3	11	98.8	116	22	0		4.8	green	733.3764586	40.29735204	21.45657253	11.83171558	9.857017517	12.20439529	2.998007774	1.893712282	3.347171068	7.438031673	5.752854347	8.906759262	0
CV1054	low_acuity		0	0	0		0	1	0	3	0	0	2	7	1	9.7	97.8	79	18	1	2.3	4.6	green	302.9194371	31.68997904	28.22582071	11.49585152	9.858870506	12.12008572	2.26070261	1.74707365	2.67443347	8.138831139	6.093835354	9.061098099	0
CV1055	low_acuity	47	1	0	0		0	1	0	4	0	0	0	13	1	6.1	98.3	100	20	0		3.7	green	184.0245743	135.8975175	21.72168669	11.3378315	8.610889435	11.58115196	3.227232933	1.795799851	3.65341568	8.264882088	5.971996307	10.03911018	0
CV1056	low_acuity		0	0	0		0	1	0	9	0	0	7	16	4	25.4	101.5	87	24	1	1.8	7	red	1486.389039	31.97276747	38.84806131	10.84925938	8.840837479	11.57439613	2.644586563	1.965060592	2.905618668	7.798687935	5.884163857	11.14746189	0
CV1057	low_acuity	25	1	0	0		0	1	0	2	0	0	0	12	3	6.5	97.2	112	22	1	2.1	1.8	green	171.4404889	71.65151981	51.78563223	10.98029995	9.62962532	11.7254467	2.069108248	1.678336978	2.686455488	7.220514297	6.1251297	7.598555565	0
CV1058	low_acuity	82	1	0	0		0	1	0	2	0	0	3	11	5	13.1	98.1	95	21	0		2	green	547.8849192	250.4268338	61.84229596	11.28980637	10.00919724	11.95445919	2.570565462	1.923150659	3.020090818	6.552894115	5.702421665	7.786838055	0
CV1060	low_acuity	75	1	1	0		0	1	0	5	0	0	4	21	8	13.4	96.6	105	32	1	1.2	3.6	green	543.5370471	18.31055119	11.93013712	11.08919239	8.857069016	11.15930271	3.013000011	1.792347312	3.425102949	7.397299767	6.236766815	7.734571457	0
CV1061	low_acuity		0	1	0		0	1	0	4	0	0	3	7	4	5.7	97.8	103	22	0		4	green	370.0993648	31.88439609	13.04361658	11.55898666	9.485381126	11.90991974	2.811304808	1.698715568	3.055269718	7.366728783	6.00580883	8.510449409	0
CV1062	low_acuity	36	0	2	0		0	1	0	3	0	0	2	7	3	15.4	97.8	106	23	1	1.8	2	green	507.7289614	34.60623478	13.11431369	11.44221783	9.98812294	11.31415272	2.384467125	1.707802892	2.958970785	7.277262688	6.313499928	6.361074448	0
CV1063	low_acuity	36	1	1	1	Pulmonary	0	1	0	3	0	0	1	8	5	12.2	98.2	135	28	0		5.2	green	474.0417891	47.95031407	66.13714532	11.25808811	9.679311752	12.31916142	2.686082602	1.832080841	3.093760729	7.54313612	5.978874207	9.523370743	0
CV1064	low_acuity	46	1	0	?		0	1	1	0	0	0	0		0	0	99.9	110	20	0		6.4	yellow	459.5488817	75.00963248	47.42008576	11.54203224	9.855192184	12.51972485	2.563035965	1.82769227	2.941429138	8.191046715	6.17397213	9.899610519	0
CV1066	low_acuity	38	0	1	0		0	1	1	2	1	0	2	10	11	9	97.6	122	22	1	5.4	2.3	green	314.5667858	49.50565047	10.2334065	11.08400154	8.739015579	10.81754303	2.970435858	1.867570996	3.910601377	7.988528252	5.916203976	7.433808804	0
CV1067	low_acuity	85	1	0	0		0	1	0	3	0	0	3	16	2	8.9	97.7	89	18	0		4.1	green	379.166269	46.71311467	25.85746756	11.41479301	9.751909256	12.25364876	2.677672625	1.711434603	3.299309492	7.060741425	5.916406631	8.241682053	0
CV1068	low_acuity	59	1	1	0		0	0	0	0	0	0	1	14	4	3	97.7	110	23	0		1.2	green	169.8851525	42.87779651	9.667829634	11.62417126	10.13167667	11.66549015	2.677514791	1.675388098	2.684276104	6.834758759	6.549777985	7.143260479	0
CV1069	low_acuity	20	0	1	0		0	0	0	0	0	0	2	13	3	19.3	98.4	114	25	1	0.6	5	green	651.2971152	313.7891176	143.1793197	11.77439022	9.779214859	12.60310173	2.954475403	1.782020211	3.12725544	7.634094715	5.967817783	9.834013939	0
CV1070	low_acuity	82	1	1	0		0	1	0	2	0	0	2	15	2	11.3	98.4	86	18	0		3.1	green	387.7913163	68.25805859	24.69096526	10.74939632	9.049555779	11.07190895	2.547447443	1.790320516	2.807075739	7.387991905	6.143745899	8.210659027	0
CV1071	low_acuity	23	1	1	1	Pulmonary	0	0	0	0	0	0	0	6	0	5.1	100.4	90	20	1	0.7	5.1	green	182.9641177	61.84229596	45.72335514	10.79827404	8.605847359	11.73451996	2.766322136	1.863188267	3.272479534	7.590992451	5.908485889	10.45915604	0
CV1072	low_acuity	75	0	0	?	Abdominal / Gastrointestinal	0	0	0	0	0	0	1	11	4	11	98	92	21	0		4.6	green	422.5566195	53.25259724	47.66752564	10.98152828	8.905402184	11.35690498	2.432955265	1.79475975	2.705838203	8.16576004	6.092387199	9.489226341	0
CV1073	low_acuity	28	1	1	0		0	0	0	0	0	0	0	8	0	4.7	98.8	85	18	0		3.1	green	309.4058968	81.10725812	17.39148878	10.9106617	8.68956089	11.24381638	2.792268515	1.758863211	3.205990314	7.442359447	6.103441238	8.9570961	0
CV1075	low_acuity	78	0	1	0		0	1	0	1	0	0	1	13	3	11.6	98.6	98	20	0		4	green	496.4881211	141.5532862	41.00432313	11.49750042	9.67736721	12.4073782	2.774912119	1.720917583	3.098751307	7.432690144	5.988303661	10.02830029	0
CV1076	low_acuity	32	1	0	1	Pulmonary	0	1	0	1	0	0	2	7	0	12	100.9	112	12	0		4.5	green	422.5035967	152.3876181	51.87400361	10.77881336	8.856324196	11.23511314	2.785153866	2.059039354	3.39129281	7.239842415	5.82993412	9.111074448	0
CV1077	low_acuity	73	1	1	0		0	1	0	1	0	0	3	24	4	6.3	98.1	120	24	1	2.7	3.2	green	190.952891	63.68042079	53.50003712	11.55073357	9.848121643	12.01875591	2.771960497	1.751323342	2.890045166	7.626145363	6.127693176	8.86622715	0
CV1078	low_acuity	59	0	1	1	Genitourinary	0	1	0	9	0	0	2	8	2	10.1	98.3	83	17	1	1.4	7.1	red	486.3077374	38.31783299	62.28415289	11.03728867	8.947669983	11.84235477	2.791431904	1.780589461	3.038234234	7.810475826	6.21927309	10.6194334	0
CV1079	low_acuity	50	0	0	0		0	1	0	15	11	0	8	12	2	13.9	97.9	96	20	0		5.8	yellow	494.2434879	59.82742836	84.11188524	11.37531948	9.945921898	12.12237072	2.272249937	1.682914376	2.541507959	8.237796783	6.603184223	8.838594437	0
CV1080	low_acuity	97	0	0	0		0	1	0	7	0	1	5	13	5	7.1	97.6	101	21	0		3.7	green	294.877641	57.67116654	51.66191229	11.50593948	9.777146339	12.26141644	2.528288364	1.745223999	2.839581966	7.463959217	6.061999798	9.331299782	0
CV1081	low_acuity	73	0	1	0		0	1	0	7	0	1	4	21	1	28.6	95.2	80	20	1	2.4	6.6	yellow	1989.257574	38.10574167	68.92968112	10.85138798	8.690840721	11.34293556	2.672660112	1.81630075	3.079390764	8.060710907	5.979235172	10.25935841	0
CV1082	low_acuity	40	1	1	0		0	0	0	0	0	0	0	5	0	4.9	100.8	80	13	0		0.1	green	120.2027593	63.3622838	18.87612806	10.5705595	8.532961845	10.71252632	2.775764704	1.790481329	3.056210995	6.573310852	6.093329906	7.844127178	0
CV1083	low_acuity	83	0	0	0		0	1	1	4	2	0	4	16	2	11.5	99	59	19	0		4.3	green	555.8206697	37.36342202	22.97656037	10.65834045	8.893302917	11.12462044	2.370383024	1.711969495	2.752840042	7.062687397	6.266432285	8.34517765	0
CV1084	low_acuity	63	1	0	0		0	0	0	0	0	0	2	9	0	13.7	98.1	82	11	1	0.7	5.6	yellow	715.8612499	49.09914209	48.56891377	11.07270241	8.839595795	11.53405857	2.708877563	1.918426514	3.128919363	7.941513062	5.82325983	9.70345974	0
CV1085	low_acuity	63	0	1	0		0	1	1	2	2	0	1	12	0	5.7	98.4	99	18	0		4.2	green	218.5954605	33.10392122	25.80444473	10.70108414	8.806108475	10.99486065	2.396553516	1.696383119	2.780238628	7.760339737	6.42083025	8.740949631	0
CV1086	low_acuity	48	0	0	0		0	0	0	0	0	0	0	7	0	10.6	99.4	100	16	0		4.6	green	503.1513236	45.17545255	33.88158941	11.31937313	8.946650505	11.81659317	3.198011398	1.87391305	3.561567545	6.899650574	5.970332623	10.04614449	0
CV1087	low_acuity	40	1	0	1	Pulmonary	0	0	0	0	0	0	1	5	3	7.3	99.7	101	23	1	0.9	8.2	red	299.6320215	27.46582679	36.9922622	11.20813084	8.738542557	11.86109352	2.972228527	2.009898424	3.631401062	8.567755699	5.851508141	11.3673954	0
CV1088	low_acuity	80	0	1	0		0	0	0	0	0	0	2	16	4	18.7	98	104	11	1	4	3.7	green	595.2873307	45.61730948	54.9846764	11.57069492	9.687989235	12.17274666	2.353668451	1.592546463	2.415032864	7.621455193	6.480722427	9.338821411	0
CV1089	low_acuity	69	1	0	0		0	1	0	3	0	0	1	13	6	17.4	99	94	23	0		6.9	red	815.2083621	48.69263371	82.85701156	11.0446701	9.684406281	12.41327572	2.161731958	1.679244161	2.744042397	7.790849209	6.296127319	10.15871429	0
CV1090	low_acuity	37	0	1	0		0	1	0	7	0	0	4	21	3	14.3	98.9	112	22	0		4.2	green	646.1715748	86.88674677	91.04020191	10.30302334	8.61777401	11.1765728	2.150184393	1.596723676	2.60184145	7.00868988	6.279798031	9.38358593	0
CV1092	low_acuity	71	0	0	0		0	1	0	4	0	0	1	12	1	6.5	98.3	109	18	1	2.8	4.9	green	375.9672248	34.51786339	32.1848588	11.11226368	9.058127403	11.44828606	2.834122658	1.870737553	3.057906151	7.263140678	6.086743832	9.356737137	0
CV1093	low_acuity	86	1	0	0		0	1	0	4	0	0	1	15	2	7.6	97.4	86	18	0		3.9	green	434.698848	77.71379689	41.49920289	10.89296436	8.850011826	11.4977541	2.590488672	1.741435409	3.024952888	7.06854248	6.060226917	9.21323204	0
CV1094	low_acuity	90	1	1	1	Pulmonary	1	1	1	12	8	0	10	36	11	12.7	99.5	107	26	1	6.7	6.8	red	1100.665613	41.00432313	32.62671573	12.36903	9.821903229	12.44960976	3.012089491	2.025444746	3.14624691	8.314214706	5.585152149	9.497606277	0
CV1095	low_acuity	35	1	1	0		0	0	0	0	0	0	0	5	3	11.4	98.3	80	21	0		0.8	green	355.8892459	304.0329166	40.12060927	11.55948067	9.791161537	11.89021492	2.6085639	1.788084507	2.943235636	7.962380886	6.017595768	8.206900597	0
CV1096	low_acuity	51	0	0	1	Abdominal / Gastrointestinal	0	1	0	2	0	0	2	11	1	9.4	97.4	90	18	1	1.1	3.5	green	389.2582813	51.3437753	24.355154	10.70753479	8.621713638	10.58630085	2.273486614	1.669236183	2.549263954	7.788398743	6.313108444	7.98833847	0
CV1097	low_acuity		1	0	0		0	1	0	5	0	0	4	9	3	13	99.1	106	25	1	2.3	6.8	red	1473.999371	59.45626854	78.9509963	11.49165058	9.930568695	12.51369286	2.789988279	1.834015489	3.006234646	6.917562008	5.827048779	10.63467503	0
CV1099	low_acuity	24	0	1	0		0	1	1	20	15	0	4	16	8	23.2	99.4	125	28	1	3.3	4.6	green	1013.902586	38.95410697	83.01608006	11.48632336	9.940438271	11.87500477	2.595897675	1.771715522	2.517441511	7.422972202	6.272634983	8.934376717	0
CV1100	low_acuity	71	0	1	0		0	1	0	3	0	0	3		2	9.2	98.2	100	20	0		4.3	green	109.91633	49.80611318	51.962375	11.18060398	9.892932892	12.49463844	3.034533262	2.095518589	3.356264353		6.146800041	9.781648636	0
CV1101	low_acuity	56	0	0	0		0	1	0	3	0	0	1		0	9.9	98.7	82	19	0		4.4	green	422.5919681	107.1944913	58.02465208	10.71922493	8.765607834	11.26616383	2.796494961	1.880522966	3.114452362	6.712548733	5.855885029	9.615307808	0
CV1102	low_acuity	81	1	0	0		0	1	0	3	0	0	2		6	15.9	97.8	95	18	1	5.1	5.3	green	690.8698219	31.88439609	69.23014383	10.90885353	8.893743515	11.41240692	2.655846357	1.919426203	2.752369165	7.272068501	5.876588345	9.874432564	0
CV1103	low_acuity	50	0	1	?	Pulmonary	0	1	0	4	0	0	0		1	9.1	98.4	105	9	1	0.7	3.2	green	435.4765162	52.03307211	37.85830178	10.85262394	9.064190865	11.19780159	2.497498274	1.716573954	2.828758001	7.529060841	6.334768772	8.44046402	0
CV1104	low_acuity	68	0	1	0		0	1	0	3	0	0	3	21	2	7	98.5	103	20	0		3.8	green	343.4995776	32.92717844	42.5773338	10.63989258	8.965092659	11.26431751	2.459012032	1.771992087	2.871410608	7.06553936	6.143197536	9.153759003	0
CV1105	low_acuity	53	0	0	1	Primary Bloodstream	1	1	0	4	0	0	3		2	19.8	98.1	141	20	1	1.3	7.5	red	936.3301838	37.20435353	186.746413	10.89383316	8.702475548	11.62910843	2.609740496	1.868970394	3.006138563	7.578867912	6.113424778	10.82565117	0
CV1106	low_acuity	56	0	0	0		0	1	0	7	0	0	2	8	0	9.4	98	96	12	0		2.5	green	205.4634726	262.9048735	64.44041471	10.93936634	8.899738312	10.95315075	2.866049051	1.847329617	2.995846033	7.648272038	6.024293423	7.900078773	0
CV9998	high_acuity	70	0	1	0	Pulmonary	0	1	1	3	1	0		22	4	13.1	98.6	85	21	1	2.5	4.7	green	575.8279515	50.47773571	46.90753172	11.85995579	9.603569031	12.80066776	3.222293854	1.947194695	3.7144804	6.629401684	5.680347919	8.880898476	0
CV9999	high_acuity	77	1	1	1	Pulmonary, Abdominal / Gastrointestinal	1	1	0	25	9	0		22	8	11.4	100.3	133	17	1	2.5	10	red	368.8975139	13.50314779	68.31108142	12.11643982	8.553965569	11.90533066	3.498945475	1.842995644	3.75238657	10.12438774	5.844822407	11.53760624	1
BB0001	healthy	33	0	0	0											6.9						3.4	green	299.2078389	164.6182179	64.19297483	10.68077755	8.949170113	11.40158653	2.503964901	1.937584877	3.778456926	7.057479858	6.007205486	8.493271828	0
BB0002	healthy	73	0	0	0											4.2						3.5	green	250.3561367	65.32412857	31.38951633	10.70474339	9.025837898	11.36266422	2.36562562	2.018983603	3.567457438	7.299646378	5.901347637	8.493562698	0
BB0003	healthy	73	0	0	0											4.2						3.1	green	240.1580787	69.61897793	26.86490136	11.22907352	9.797120094	12.15219879	2.453650713	2.031389475	3.238224506	7.505858421	5.914007187	8.713412285	0
BB0004	healthy	80	0	0	0											7.7						3	green	366.4231151	161.9847506	68.71758979	10.67688656	9.141863823	11.47293568	2.566274405	1.944830179	3.499030828	6.490496159	5.865552902	8.277442932	0
BB0005	healthy	80	0	0	0											7.7						3.4	green	348.0065183	151.9811097	73.48964464	10.54904556	8.734056473	11.04364586	2.655231714	2.051416874	3.613622665	6.691024303	5.812137604	8.484010696	0
BB0006	healthy	80	0	0	0											7.7						3.1	green	350.1451058	148.4639286	69.53060655	10.66199207	8.972711563	11.38418388	2.597313643	1.99244082	3.546034575	6.73016119	5.876221657	8.50408268	0
BB0007	healthy	58	1	0	0											7.2						3.3	green	312.6933124	154.614577	51.82098078	10.65827942	8.819404602	11.40417576	2.5181427	1.929076552	3.876977205	6.983013153	5.957743645	8.744895935	0
BB0008	healthy	58	1	0	0											7.2						4.1	green	322.3788163	167.4461023	52.72236892	10.82911587	8.975279808	11.74378872	2.555401087	1.869983196	3.73085618	7.058337212	5.920166492	8.83279705	0
BB0009	healthy	63	1	0	0											6.7						3.1	green	325.5248377	152.3522696	65.9957511	11.16633892	9.98093605	12.10041523	2.445771933	2.063952923	3.560809851	6.926604271	5.740541458	7.815072536	0
BB0010	healthy	21	0	0	0											7.1						4.4	green	389.9122295	108.9972676	89.36114558	11.23898315	9.904948235	12.07223988	2.532678843	1.97316432	3.012515306	7.374929905	5.997400284	9.037666321	0
BB0011	healthy	38	1	0	0											7.1						3.2	green	347.5646613	163.5754356	46.58939473	10.54588318	8.842533112	11.41845417	2.457841635	1.932065606	3.100991726	6.807428837	5.904209614	9.391505241	0
BB0012	healthy	48	0	0	0											7.8						3.8	green	403.9632799	129.1459436	71.93430825	11.24892044	9.93721199	11.98457432	2.380343914	1.88514626	2.892076731	7.223033905	6.034935474	8.70424366	0
BB0013	healthy	68	0	0	0											5.5						3.7	green	275.4712846	103.8717272	61.77159885	11.47074509	9.880178452	12.40867329	2.398346424	1.892539382	3.260239124	7.756157875	6.019052982	8.447587967	0
BB0014	healthy	73	0	0	0											4.4						3	green	234.7674242	72.60593078	39.96154077	10.52009869	8.941287994	11.09018326	2.351576328	2.064425945	3.270236254	7.259626865	5.985077858	8.446419716	0
BB0015	healthy	73	0	0	0											4.4						3.5	green	236.5702005	72.09337674	36.12622262	10.68024063	9.123552322	11.39549065	2.321011782	2.010057926	3.31598258	7.296827316	5.906499386	8.383872032	0
BB0016	healthy	43	1	0	0											7						3.4	green	406.3493073	89.87369962	29.33930017	11.03444862	8.980876923	11.42862511	2.730312347	2.193557024	3.694886208	7.271937847	5.61654377	8.175373077	0
BB0017	healthy	68	1	0	0											5.9						2.6	green	231.9925627	150.0722878	31.10672789	10.58766556	8.909157753	11.56622028	2.587240934	2.106012106	3.958575964	6.499410629	5.70607996	8.990890503	0
BB0018	healthy	58	0	0	0											7.8						4	green	381.6760164	155.4629423	49.48797619	10.67079544	8.977451324	11.7576828	2.565092802	2.153080463	3.592773914	6.539154053	5.677985668	9.503231049	0
BB0019	healthy	53	1	0	0											7.8						2.5	green	403.8042114	185.8096763	37.13365642	10.57866001	8.992424965	11.28723812	2.452667952	1.996043086	3.315049171	6.47974968	5.799125671	8.283829689	0
BB0020	healthy	21	1	0	0											5.1						1.6	green	200.4793264	165.007052	36.1438969	11.22111702	9.768392563	12.31070232	2.312389851	1.926365256	3.142967701	7.249350548	5.851775646	8.498944283	0
BB0021	healthy	73	0	0	0											4.4						3.6	green	226.5135367	85.04862194	42.02943121	11.30331898	10.07863522	12.33102512	2.334557533	1.931321144	3.086659431	8.082737923	6.133052349	9.066151619	0
BB0022	healthy	53	0	0	0											5.3						2.7	green	276.7615068	131.7794109	36.74482232	11.35112476	9.73163414	12.4873867	2.46195364	1.827581882	3.293435335	7.039933681	5.943080902	8.644886017	0
BB0023	healthy	58	1	0	0											8.4						2.8	green	397.9540257	226.5135367	42.25919681	10.92769432	9.003328323	11.76386166	2.68460083	1.924994588	3.697289944	6.748632431	5.937142372	8.881834984	0
BB0024	healthy				0											5.9						1.5	green	219.2847573	207.6197344	40.58014048	11.28500175	9.818920135	12.08882809	2.529870033	1.929309964	3.161544085	7.008901119	5.726191998	7.987901688	0
BB0025	healthy	28	0	0	0											4.9						2	green	216.2447817	111.9311976	42.68337946	10.76998615	8.670124054	11.11855793	2.574794769	2.058194876	3.400830984	7.338935852	5.669324875	8.201572418	0
BB0026	healthy	73	1	1	0											7.9						3.7	green	372.7858549	82.85701156	46.58939473	10.7165966	9.696798325	11.79721832	2.733714819	1.878056407	2.974606991	6.830060959	5.888895512	8.138053894	0
BB0027	healthy	28	1	0	0											5						3.8	green	239.981336	128.7571095	42.61268235	11.16479015	9.886353493	12.19224167	2.203437805	1.910323024	3.001098871	7.971410751	6.01476717	9.213552475	0
BB0028	healthy	43	1	0	0											8.7						2.1	green	351.0818425	182.1687752	39.62572951	11.51139641	9.820132256	11.96760178	2.671308517	1.893980145	3.086159229	6.709028244	5.724114418	7.702782154	0
BB0029	healthy	63	0	1	0											6.3						2.2	green	247.3691838	179.411588	57.75953792	11.42139435	9.997764587	12.54328346	2.504462957	1.946602106	3.344446182	7.359070778	5.952131748	8.548262596	0
BB0030	healthy	43	1	0	0											5.7						2	green	299.1194675	121.7227471	55.6032761	11.38178539	9.938058853	12.12136936	2.553824663	1.957884669	3.108784914	7.128802299	5.929315567	8.491409302	0
BB0031	healthy	43	1	0	0											5.7						3.5	green	220.2391683	77.57240268	48.9400736	10.84782505	8.930394173	11.06505013	2.794208765	1.954563498	3.136147022	6.491959572	5.797300816	7.815448761	0
BB0032	healthy	58	0	0	0											6						3.2	green	288.7446668	94.9285429	55.69164749	11.03636074	9.059954643	11.77951336	2.676276684	2.032001734	3.543852568	7.273748875	5.775614262	8.407136917	0
BB0033	healthy	58	0	0	0											6						2.3	green	269.7624931	99.17036943	48.30379962	11.77601051	9.990703583	12.80390167	2.481638432	1.869593501	3.084560156	7.130631447	5.937992096	8.425913811	0
BB0034	healthy	21	1	0	0											6.9						0.8	green	333.5666338	165.0424006	33.68717236	11.39127731	9.848925591	12.24007797	2.536503553	1.899177313	3.016373396	6.698113441	5.670088291	7.944200516	0
BB0035	healthy	21	1	0	0											6.9						1.7	green	316.2104936	124.1264488	36.09087406	10.63516712	8.840863228	10.6647644	2.870760918	1.970191598	3.242861032	6.458738327	5.548420429	7.731273174	0
BB0036	healthy	68	1	0	0											6.7						2	green	257.1607334	108.007508	36.46203389	10.78955364	8.693843842	11.0137043	2.772928953	1.856506824	3.255828381	6.323264599	5.75276041	7.983925343	0
BB0037	healthy	68	1	0	0											6.7						2.2	green	276.4080213	114.7944305	37.87597606	10.79124355	8.69641304	10.79490757	2.765581846	1.847164392	3.340774775	6.472714424	5.77758646	7.916939735	0
BB0038	healthy	68	1	0	0											6.7						1.3	green	322.3434678	168.6833017	47.31404009	11.29545784	9.751598358	12.45868683	2.607171059	1.915998936	3.329690695	6.688985825	5.726250172	8.087605476	0
BB0039	healthy	68	1	0	0											5.9						0.7	green	177.7855545	158.7680322	25.3625878	10.70912266	9.01644516	10.65328407	3.027108431	1.932796836	3.418105125	6.409181118	5.712072372	8.006276131	0
BB0040	healthy	68	1	0	0											5.9						0.7	green	193.1975242	173.1902424	27.89000944	11.06186676	9.129478455	11.53313541	2.786571026	1.825484157	3.281837463	6.55343771	5.783612728	7.87840414	0
BB0041	healthy	68	1	0	0											5.9						1.4	green	184.8022425	159.2629119	29.10953457	11.05543995	9.000572205	11.27632523	2.878348351	1.857717156	3.402296782	6.648339748	5.737872124	7.791635513	0
BB0042	healthy	53	1	0	0											4.2						1.7	green	251.522639	108.2372736	23.94864562	11.07262707	9.262876511	11.76232243	2.480021715	1.888204336	3.314049721	7.047502041	5.866036415	8.149474144	0
BB0043	healthy	80	0	0	0											5.2						1.7	green	190.9882395	54.93165357	30.36440825	11.88844204	10.06020927	12.50710011	2.950032473	1.9510566	3.085742474	6.650307178	5.700455666	8.315044403	0
BB0044	healthy	38	1	0	0											3.7						2.4	green	189.4329031	85.34908465	35.73738852	10.83098793	9.18343544	12.29373837	2.453691006	1.977815628	3.433877468	6.600636482	5.516167164	8.542687416	0
BB0045	healthy	73	0	0	0											6.4						1.3	green	229.7125809	93.56762355	32.32625302	11.96247864	10.48132515	12.71748352	2.411428452	1.790366173	2.762062788	7.262289047	6.285242558	8.165809631	0
BB0046	healthy	73	0	0	0											3.6						2.2	green	228.8111928	73.34825042	42.70105374	11.18198299	9.601918221	12.00463486	2.426444292	1.959546804	3.174200773	7.311340809	5.830149651	8.260917664	0
BB0047	healthy	38	1	0	0											5.7						1.2	green	207.9555457	100.0010605	54.5958423	10.63401699	8.58338356	10.90000534	2.960849047	1.990527034	3.360441685	6.144399166	5.585771084	7.676620007	0
BB0048	healthy	48	1	0	0											6.6						1.5	green	282.2051842	172.465597	46.43032623	11.08120728	9.108154297	12.12724018	2.766715288	1.855862141	3.373954058	6.263323307	5.69484663	8.564941406	0
BB0049	healthy	48	1	0	0											4.7						0.8	green	213.3462002	139.0612131	31.15975072	11.70304108	9.946216583	12.65298843	2.530627012	1.798092008	2.977388859	6.133686066	5.665987492	7.998008728	0
BB0050	healthy	33	0	0	0											6						2	green	231.7451228	108.5554106	49.61169613	10.7673521	8.648329735	11.01617527	2.796336412	1.909492254	3.212709427	6.582424641	5.790421009	8.261226654	0
BB0051	healthy	63	1	0	0											7						1.4	green	331.1275835	176.1771952	34.21740068	11.2997961	9.846036911	12.71445751	2.36493516	1.819388151	3.242255449	6.191797256	5.739168644	8.095451355	0
BB0052	healthy	43	1	0	0											8.4						3.1	green	387.3671336	157.4424614	35.13646309	10.72512054	8.580129623	11.02801609	2.628829002	1.795319319	3.341908932	6.389710426	5.659619808	8.195967674	0
BB0053	healthy	48	0	0	0											4.6						0.1	green	118.1878917	115.1302417	32.29090446	10.81675625	9.252102852	12.00986385	2.488578796	1.864641786	3.106349707	5.934737206	5.654092789	7.794863224	0
BB0054	healthy	28	1	0	0																	3.5	green	529.2915796	122.8362266	41.16339162	11.81016541	9.813469887	12.51875114	2.689491987	1.683734536	2.898989201	6.49323082	5.793361664	8.092047691	0
BB0055	healthy	28	0	1	0											6.7						2.6	green	287.4014217	102.2810422	45.05173261	11.77744198	9.955266953	12.5141201	2.420562267	1.659871101	2.783119678	6.727864742	5.969054699	8.031224251	0
BB0056	healthy	33	1	1	0											7.3						0.7	green	274.4638508	208.5034483	41.67594566	11.69457912	9.887059212	12.62554264	2.616104364	1.743166685	2.969705105	6.166230202	5.785891533	8.24523735	0
BB0057	healthy	21	1	0	0											7.9						2	green	266.4927518	268.8257564	41.76431705	10.80044174	8.833506584	11.92287922	2.709494352	1.862850189	3.543552637	6.494294167	5.629796028	8.77890873	0
BB0058	healthy	80	0	0	0											6.4						1.5	green	277.8749863	96.58992496	40.12060927	11.4725666	9.702794075	12.23614597	2.611392736	1.744291306	3.0184021	6.444779396	5.81434536	7.757698059	0
BB0059	healthy	68	1	0	0											5.4						0.1	green	184.0245743	129.2696635	34.99506888	11.78733444	10.00885105	12.27897072	2.485131979	1.711997509	2.701030254	6.549577236	5.694957733	7.244277	0
BB0060	healthy	58	0	0	0											3.3						1.9	green	190.9175424	78.01425961	42.77175085	10.86440659	8.886487961	11.30099201	2.886788607	1.883278489	3.04090476	6.352293491	5.760056496	7.99427557	0
BB0061	healthy	58	0	0	0											3.3						1.6	green	217.8354666	86.76302683	47.6145028	11.72685337	9.961596489	12.34071827	2.563105822	1.727443457	2.779281378	6.64261055	5.884768486	7.704694271	0
BB0062	healthy	28	1	0	0											6.6						2.1	green	315.8923566	159.7401174	48.69263371	11.10701656	9.379208565	11.84002399	2.519463778	1.789879918	2.849533319	6.764450073	5.843487263	8.618896484	0
BB0063	healthy	38	0	2	0											4.8						2.1	green	228.8465413	111.8605005	37.73458184	11.10558987	9.267674446	11.79717255	2.679149151	1.972918034	3.344103336	6.71168375	5.577163219	8.240298271	0
BB0064	healthy	28	1	2	0											3.2						0.5	green	87.18720948	123.2073864	11.85944001	11.46968174	9.419890404	12.27677536	2.620216846	1.736973286	3.051173925	6.83356905	5.799664974	8.703090668	0
BB0065	healthy	63	1	0	0											7						1.5	green	294.8422924	108.5554106	51.60888945	10.99807262	9.398096085	11.7576437	2.7815063	1.8586092	3.113242388	6.490455151	5.847195625	7.805242062	0
BB0066	healthy	58	1	0	0											5.5						0.7	green	199.2598013	158.0610611	34.57088622	10.46011448	8.71387291	11.05010986	2.769729853	2.100594044	3.454283476	6.113845825	5.521209717	8.182106018	0
BB0067	healthy	48	0	0	0											4.5						2.8	green	259.811875	82.66259451	55.67397321	10.93004704	9.052311897	11.51824665	2.494644403	2.011268139	3.464679003	7.849668026	6.365291119	8.557378769	0
BB0068	healthy	48	0	0	0											4						0.1	green	110.1991184	91.85321866	31.9550932	11.10856915	9.315760612	11.20511913	2.354622126	1.660367489	2.498538971	6.780514717	6.0303545	6.913052559	0
BB0069	healthy	53	1	0	0											3.6						0.7	green	102.2456937	85.63187308	30.24068831	12.09246445	10.55774975	12.6780405	2.294462204	1.681484461	2.60862422	6.635319233	5.924260616	7.721441269	0
BB0070	healthy	35	1	2	0																	1.7	green	199.2598013	158.0610611	34.57088622	10.46011448	8.71387291	11.05010986	2.769729853	2.100594044	3.454283476	6.113845825	5.521209717	8.182106018	0
BB0071	healthy	25	1	0	0																	2.3	green	259.811875	82.66259451	55.67397321	10.93004704	9.052311897	11.51824665	2.494644403	2.011268139	3.464679003	7.849668026	6.365291119	8.557378769	0
BB0072	healthy				0																	3.3	green	443.3415695	172.1828086	53.99491688	10.90713692	9.097449303	11.55204487	2.623290539	1.94614315	3.478024244	7.083792686	5.81223917	8.872454643	0
