# Supplementary material for: Development and validation of a cellular host response test as an early diagnostic for sepsis
Source: PLoS One. 2021 Apr 15;16(4):e0246980. doi: 10.1371/journal.pone.0246980 (PMC8049231; doi:10.1371/journal.pone.0246980)
Supplement: S2 Dataset — (CSV) [file pone.0246980.s007.csv]

Healthy_size	Healthy_ar	Healthy_veir	SIRS_size	SIRS_ar	SIRS_veir	Septic_size	Septic_ar	Septic_veir	Notes
7.9528112	2.2867148	6.2716727	10.144972	3.1381977	8.023263	13.285977	5.711742		Cells from the SIRS and Septic dataframes have been randomly downselected, so that the resulting cell count is the same across all three runs, to ensure that the scatter plot is truly representative of the effects of disease status on AR and VEIR and not a side effect of increased cell count.
9.440395	1.9068577	2.668096	11.221383	2.677743		13.329185	2.9704957	10.2043915
11.374062	2.1962073		10.116594	2.1512375		13.045785	3.6873999	11.544602
9.162221	1.6935589	4.6685915	11.014519	9.4602		13.732868	3.5311894	7.177522
9.035839	2.900315	7.413718	11.893012	2.9833982	10.504771	11.066597	2.323264	6.6109033
8.060529	1.5875095	6.076507	11.94126	5.765184	4.0493197	11.722582	2.2450528	6.6066937
11.118432	1.8184464	7.5360656	10.696726	1.8356075	9.11328	11.722582	4.768434
11.246974	2.0560899		11.771528	3.4437563	8.166198	11.648777	2.5878134	8.6334715
9.828313	2.0260491	5.4434595	12.528689	5.49575		9.379292	2.0653522	4.6327376
11.374062	4.3054776		10.3414345	3.503279	5.760347	12.66562	2.3081903	10.442308
12.413427	2.0246105		11.144259	5.65304	9.623614	13.961246	10.490179	14.471544
10.534234	1.720297		11.499745	4.722174	7.166628	10.750344	3.2317035	8.761812
9.769636	1.9459305	5.3292146	12.132333	4.700787	7.1856823	10.750344	2.4614549	6.0899305
10.534234	3.9905133	3.1580951	11.474719	2.8883865	11.266144	16.904507
8.971981	1.7819498	5.8328376	8.612301	1.774375	3.213194	10.642838	2.0366435	6.6290207
9.561431	1.6194501	7.546626	11.040589	2.588477	5.732238	10.4244995	1.5052569
10.17327	2.7525911	4.068812	10.777053	3.3898237	5.330783	13.001636	3.6887531
9.944629	1.8328133	4.820964	11.524719	5.963819	4.595213	13.899334	2.225377
10.059599	3.9403384	6.5840535	12.037176	2.1507995	6.092995	13.285977	4.467391
9.591452	2.1259446	2.8670285	11.747081	3.6681714	8.326139	14.565906	5.7369237
8.30644	1.7243748	5.462852	12.156006	2.444884	10.523072	13.711918	2.7398674	10.655024
10.696726	2.2350225	6.4231954	11.524719	3.0585465	6.9516435	13.732868	2.947099	8.424396
9.769636	2.1620302	3.33685	10.642838	2.3445823	9.30432	12.436565	3.0604641	5.9503627
10.5886755	2.7222795	6.040611	10.56149	1.7234541		12.66562	3.9490008	5.1181707
8.443747	2.2635207	5.2152214	10.257697	2.614009	5.4097133	12.2736845	2.2396944	10.374137
8.971981	1.826237		12.688297	3.6282797	8.958302	12.390247	3.3420107	7.3434887
8.678806	2.4392033	6.4470453	12.756088	3.327219	11.262546	12.8459215	3.0196447
10.56149	3.8600907	7.7771335	11.144259	3.2307208	7.680403	12.935131	3.032825	9.279626
10.47951	2.86296	6.373056	11.624071	4.0926456		10.56149	3.1278899	7.241118
9.915677	1.6127597	8.833682	11.066597	3.092469	7.563654	10.229632	3.254274	3.681159
11.795926	4.0785637		12.108613	2.7825499	11.227321	11.698031	3.5242395	5.8370004
9.740165	1.5342168		10.856786	2.9805717	5.4186506	11.272506	2.216211	8.278706
8.612301	1.9538256	6.507054	9.13079	2.4663482	7.10049	10.61579	3.5105042	5.67593
10.088137	2.3529372	3.5731761	11.221383	3.11846	5.4436097	12.297086	3.2635443
9.470799	2.364935	5.1205134	11.474719	2.6533124	6.6919665	13.023728	3.1728451	8.780039
9.591452	2.2923114	4.127728	10.642838	4.36898	5.902815	12.179632	5.8322864	7.4054017
11.574502	1.6811056		11.795926	4.2280045	8.600841	12.979505	2.6213086	7.252782
10.4244995	2.6095414	7.224254	11.747081	1.750511		13.753786	3.286564	9.680266
10.313598	3.1342752	5.692628	12.108613	3.4561195	9.840641	13.111728	3.192934	12.37304
11.474719	2.8674526	6.2256994	12.413427	3.3503766	9.779813	11.698031	3.4315634	9.966823
9.09925	2.160549		9.003966	1.8791279	5.274801	13.795528	3.9625714	11.636925
11.195734	3.872656	8.228605	7.9888787	2.517716	7.4897375	10.669816	2.3866665	5.830948
9.9734955	2.3571823	5.746053	12.912887	3.4711514	10.2698345	13.023728	4.3117	11.194483
10.144972	3.4154465	4.717283	9.224763	2.1600072	6.5761423	15.22218	3.0048907
10.723568	2.3133428	7.4954095	11.348758	1.4573637		11.94126	2.329035	7.96282
9.651212	1.7879764	4.309691	12.037176	2.6125975	7.941681	10.4244995	1.8227676
9.799018	2.3950624	5.324508	12.203214	2.4274623	11.137968	13.393733	4.3026824	7.224723
10.116594	2.1870003	6.5563846	11.374062	3.124447	7.406763	10.883233	3.3749566	7.881502
11.118432	4.1895413	7.52723	12.037176	2.7967098	8.526611	10.257697	4.0854487	6.804496
10.830273	2.5981734	9.238923	11.246974	4.319271		13.045785	10.203321	11.686532
11.246974	3.240398		11.820272	3.655956	7.3216953	12.013268	3.409405	9.715869
7.8068757	2.3883076		11.092545	3.9719408	7.524179	13.111728	3.1140287	11.95668
10.452042	1.6062307		11.524719	2.8073497	8.120832	12.132333	2.726067	10.683824
10.935937	2.137861	7.105924	11.499745	3.9032047	6.942561	12.957337	2.682957	15.515242
9.067599	2.2674763	6.4869356	11.747081	3.6708298		11.524719	4.789275	6.2856274
9.379292	1.7922809		12.505723	5.1767235	7.527099	13.24263	2.8965325	10.121369
8.201953	1.6159863	7.703286	11.014519	3.5596516	6.5025973	13.001636	2.4806151
8.939881	2.4485972	2.6674116	11.474719	2.451921	9.603963	12.320442	3.1087892	9.876658
10.988388	2.2226365	8.826243	10.61579	5.3764005	3.3617408	13.023728	2.9661098	12.637043
11.747081	2.8626285	4.266319	11.917161	2.9154973	10.475781	12.868281	3.9354439	6.823421
11.170026	1.8885535	9.279261	12.250239	5.561802		12.132333	2.4894276
11.272506	3.6837296	12.097282	12.551616	3.3584902	11.409691	12.957337	4.4451423	10.579469
9.8866415	2.3476405	7.674663	10.642838	4.020245	10.080143	12.6429	4.656183	5.540323
9.710604	2.2230763	4.832477	11.29798	3.1307232	6.3419437	13.045785	2.6840227	11.096908
10.47951	1.4396163	5.304006	11.246974	4.583271	7.008773	11.771528	4.036857
10.229632	2.3147304	3.6531212	11.092545	2.6206567	6.8719044	11.092545	2.1112316	5.2976003
8.511569	2.1677494	5.1824923	10.750344	3.6866148	6.7570786	11.917161	3.3699048	11.031038
9.317787	1.641822	7.555655	10.723568	4.558001	3.6088107	11.170026	3.767919	9.956069
8.23693	2.257617		11.29798	4.760509	9.553376	9.710604	2.1852062	3.533189
9.13079	3.5593598		11.221383	2.7251613	5.7239304	12.620141	4.0569186	11.589452
9.531316	1.6331822	5.2709994	13.961246	3.2182066	12.354742	11.844569	3.14887	2.3218548
10.369197	2.000144	6.100193	12.132333	1.6499928		13.690936	3.2368925	12.452989
8.545278	1.5097178	4.636867	13.023728	4.753936		11.29798	5.2784777	8.75135
9.379292	2.3045409		11.092545	4.5076		12.013268	4.6326385	3.0486798
10.116594	1.618641	4.1540446	13.606684	2.9186468	10.85524	11.624071	3.4723732	7.129614
11.771528	1.4662999		12.037176	3.3936043	9.143318	11.989314	3.185518	8.970791
10.830273	1.6603547	7.3026404	12.320442	4.0206556	8.558419	13.753786	3.5983036
9.317787	2.156685	5.982741	10.642838	2.280762	6.711052	12.297086	3.9305587	8.948347
9.828313	2.9006793	1.5105993	10.642838	3.489297	7.8014665	12.505723	2.4801564	4.8176513
9.286882	1.5049083		11.474719	3.3069398		13.1773405	4.5856137	11.014406
10.61579	2.581449	2.191903	10.285686	3.4598868	5.7053	12.132333	3.1806245	9.822952
10.4244995	1.8152559	8.198354	10.17327	3.8726323	4.005973	13.393733	3.5041802	9.534987
9.34859	1.6926019	5.9991207	10.935937	1.9690347	9.781928	12.390247	2.9158049	9.91054
8.6456175	1.7657042	2.4596694	11.844569	1.6034229		15.032133	2.2304635
11.499745	2.5205367	6.2560887	10.9621935	3.211893	7.0320463	11.820272	3.2292194	11.171657
10.909616	1.5540922		12.688297	5.171903	8.965502	9.9734955	1.8885559	4.210638
9.944629	2.327372	4.893898	11.648777	3.0840003		11.323398	3.300009	8.183999
7.9888787	1.3365132		11.424501	1.4162487		13.285977	2.9143643	11.321708
9.409893	2.2738426	1.6819093	10.369197	3.5561123	5.8286138	11.844569	3.6597276	6.942036
10.17327	2.8921707	3.7401373	10.3414345	1.807162		12.250239	2.2577355	10.02611
10.285686	5.8626666		10.506908	4.5452614	5.160199	13.111728	3.0232835
8.81031	1.7119193	4.9568963	11.449638	2.306174		14.407145	2.9908912
10.669816	3.1343863	5.3145323	10.229632	5.0500364	9.943355	12.2736845	3.5581107	12.75462
12.413427	1.7217962	8.494945	11.014519	3.6764588	7.8771777	12.66562	2.08164	10.207471
10.369197	1.9118863		11.040589	3.054126	7.88558	11.449638	2.95721	6.3980403
12.620141	2.3085718	2.430912	11.272506	3.2237468	9.012144	10.750344	2.4338264	5.783745
9.915677	2.3285847	6.4047127	11.574502	3.2586844	6.515119	12.935131	2.9074435	11.440081
11.092545	3.2198493		10.988388	5.080167		13.774673	5.1724977	10.667011
6.739658	1.6816064	5.258914	10.47951	1.8700138	8.1426325	10.696726	2.220204	8.482309
9.317787	1.5884303	2.9591808	11.170026	5.103705	12.7488985	8.166826	2.6691945
10.5886755	2.0223734	5.6655307	10.059599	4.3669972	3.3394837	12.597341	2.9173014	9.440922
13.585539	4.655372	12.134251	10.506908	4.218357	6.777054	12.4596615	3.5545344	8.49654
9.470799	1.2928307		11.221383	4.540626	7.8782377	9.680953	1.4037155	7.7695193
9.13079	1.3274462		11.424501	3.0841582	9.182769	13.774673	2.563734	10.866842
10.3414345	1.5325181	5.5056896	10.088137	6.091573	6.1734776	12.297086	2.43031	9.742529
9.799018	2.95483	6.0196524	12.528689	1.5481924		12.66562	2.9693713	5.9354677
12.250239	3.2233577	8.522877	11.118432	2.4646046	7.543291	11.499745	3.974194	7.8433743
10.059599	3.5251029		8.711868	1.623717		10.03098	2.3275213	6.8647895
12.935131	3.0925794	11.706507	10.313598	1.8902019	3.0233412	10.856786	2.3306782	5.6127234
8.578855	1.9012166	7.065098	11.844569	2.7641354	8.724701	12.037176	3.0287714	10.197714
9.8866415	1.4095422		10.9621935	4.18079	5.3837633	10.47951	2.2004297	5.534535
10.452042	2.9957721	7.688383	10.452042	3.6458623	4.876156	12.343755	3.6095114	7.582997
8.096116	1.4693534	7.235606	10.369197	2.0761704	8.340147	10.803697	1.9429942	7.059813
10.144972	2.3704443	6.3293214	8.678806	2.3039312	5.3542004	12.597341	4.2514324	8.399667
9.680953	1.5708894		11.795926	3.0438795		12.320442	2.1654596	7.8245115
10.20149	3.259912	1.35452	9.193544	2.1605415	7.440613	10.56149	1.8049269	8.722719
11.648777	3.9061306	3.1863337	11.424501	2.195823	7.487811	12.912887	4.5412145	8.9513
12.203214	2.536284		10.935937	1.4206913		14.407145	4.0340605
13.41518	3.5601718	6.863152	12.3670225	3.5959718	12.760794	11.868815	3.05282	9.336421
11.066597	2.2118456	7.647065	11.29798	3.0194225	11.55743	13.199141	4.6399865	9.084591
9.13079	2.5198236	6.2064	12.436565	3.4286659	7.742678	10.5886755	2.440388	5.099943
10.883233	2.9004767	7.1907663	9.09925	2.3055396	5.732498	13.133635	3.9306462	10.5989685
10.830273	4.673574	6.537663	12.037176	3.03374	10.449078	12.132333	4.851493	9.987192
9.003966	2.0322776	3.9758239	11.066597	4.407198	7.298302	11.893012	2.7471554	8.287811
9.035839	3.4371665	8.4281645	11.449638	4.2167654	9.583755	12.203214	2.973134	9.361496
11.599312	3.2828584	6.5359526	12.179632	4.217893	7.2114406	10.17327	4.1760206	3.4479485
11.844569	2.4659746	9.638053	14.084255	3.5663419	10.933207	11.374062	2.2722487	6.238027
10.883233	2.0020638	8.1699705	11.722582	3.4529388	7.4618073	11.066597	2.532567
8.477725	2.0750606		10.723568	1.2250214		14.12502	2.9961371	12.460614
10.229632	2.4583175	5.5576196	10.696726	3.8185663	8.360985	10.3414345	2.5480578	6.296148
10.803697	1.6987805	6.1829443	11.474719	2.7702694	8.038143	12.156006	2.5448933	6.7035236
8.875332	1.9998814	5.3850994	11.170026	2.9396563	6.865585	11.549637	2.1495311	7.884703
10.777053	1.9666617	5.143142	9.944629	2.02655	5.691965	14.58563	3.3228626	13.997614
8.612301	2.0948517	6.198956	11.118432	3.5250564	8.199585	12.574498	2.6075644	8.522936
10.669816	1.8884349	6.2086945	11.170026	4.7876163	5.846875	12.620141	3.395729
9.915677	2.4525034	6.600552	11.246974	3.1661017	5.694311	12.890603	3.5267153	12.931245
10.696726	5.1734347	8.4971	10.059599	2.6015623	5.7916346	12.156006	2.85631
10.144972	2.199917	8.316587	9.769636	1.569058	6.2311454	10.696726	2.6853406	3.0607429
10.506908	2.5378132	5.9125676	10.088137	2.993728	3.2847168	11.893012	2.749442	11.231011
9.379292	1.270498	4.4685445	10.059599	1.8447388	3.8604105	13.155506	3.6392398	13.728781
11.374062	2.845132	4.2587223	10.369197	3.3230417		14.742469	4.383927
10.56149	2.832034	7.272162	9.440395	2.8552372	5.8629656	10.723568	2.3161395	8.988805
11.040589	2.3749008	7.609492	10.229632	4.0834174	6.8179464	11.272506	2.6147516	6.683539
10.723568	4.923764	4.112064	10.116594	3.43809	5.564441	11.092545	3.7399974	7.9934063
9.944629	3.0950541	3.142558	10.144972	4.3927836	3.762622	12.756088	3.5107048	11.755016
10.909616	3.230326	4.9204454	11.6734295	3.4476695	8.133022	12.957337	3.4527326	11.331289
11.424501	1.7804788	2.2233155	11.092545	3.008821	9.618825	11.893012	3.7314157	8.0512705
11.014519	2.5508626	1.5404254	11.092545	3.1078205		12.390247	4.1745057	7.6418786
10.883233	1.9470401	9.896152	11.6734295	2.7069163	10.597231	13.220903	3.4358425	10.206633
10.452042	1.6842026	7.0383124	11.574502	2.6989894	7.4971104	9.710604	1.7599994	5.77014
9.828313	1.9626856	6.2469563	12.528689	4.6613297		14.022885	3.241168	14.530804
8.060529	1.4920934		10.988388	5.2442		13.220903	3.3957226	7.036468
10.088137	2.0644357	6.6629457	10.5886755	3.0168633	7.8228927	12.66562	2.8735228	9.620384
12.108613	1.8053375		11.348758	4.1842012	5.941848	11.989314	2.117899
10.313598	3.174114	4.1941075	10.369197	2.2797353		12.037176	2.0684836	8.6837635
9.740165	1.4222857		11.94126	3.1179671	8.882693	11.374062	2.5544422	6.4259005
8.842881	2.3096414	3.8771422	11.747081	1.653101		13.521906	2.0681782
11.795926	1.456349		10.257697	3.9970088	6.9276595	9.224763	1.8707628	5.843736
8.511569	1.27259		8.545278	2.3813283	2.7469075	11.39931	2.0875556	4.615469
10.856786	2.0601513	9.5127	10.988388	2.2067902	3.1128895	11.965311	3.3154297	8.065953
11.014519	2.1257367	9.349096	12.013268	4.173025	6.8489275	11.965311	4.404791	11.221352
9.470799	2.731352	5.8517823	10.935937	4.409183	4.1756926	12.756088	3.7739387	10.8601465
11.820272	1.5929354		11.040589	3.6391692	8.49	11.989314	3.368265	11.16857
8.201953	1.685411		10.696726	2.579408	8.413767	12.710935	3.688615	8.893968
10.144972	2.280051	4.4234214	9.740165	2.560015	4.058829	8.971981	1.2288152	5.5386124
8.271757	1.3700936	8.4219675	10.257697	2.3777313	4.736327	10.144972	1.5670849
12.390247	3.204784	8.246709	13.111728	2.097927		12.061035	3.4300575	6.9079995
10.856786	1.7036685	12.030772	10.642838	3.4253054	6.8575478	12.203214	2.8426235	9.575742
9.915677	3.4167607		10.452042	2.1759324	8.621224	13.543149	3.198509	15.679739
9.317787	1.411799	5.322611	10.002278	2.382835	4.9739933	13.648874	3.91179	12.742566
8.6456175	1.5713559	4.5619116	12.505723	4.2092505	8.007381	13.329185	3.2964718
9.944629	1.467383		11.092545	2.1957045	8.345017	12.132333	2.3402605	8.536395
9.828313	2.4750986	5.244249	9.944629	2.7352645	1.8666999	13.001636	4.359779	11.465354
11.221383	1.8427376		12.574498	2.4512117	10.128202	11.820272	2.2882795
10.506908	2.7825346	7.6649346	10.3414345	2.770523	5.7055445	11.549637	4.1759863	6.2321653
9.440395	1.7869254		10.750344	4.6151204	2.8851483	11.698031	2.7581599	8.783009
11.040589	1.8114219	12.358293	12.250239	2.779606	9.212663	11.893012	3.668606	8.583413
11.323398	2.096513	7.8008285	10.935937	2.4942431	6.676141	11.917161	4.3895755	7.1655436
9.09925	1.5813377		12.320442	2.9509034	7.3885207	12.4596615	2.8741367	8.871439
8.024784	3.1896794	5.102343	10.534234	2.6529703	6.9897237	11.170026	2.9763896	4.6592426
10.988388	3.2555647	6.270146	8.939881	5.3339		14.347157	2.8388138
8.939881	1.365975	1.561228	10.506908	3.4992886	8.289182	14.063828	3.922143	13.5859785
10.777053	1.822306	6.37199	10.723568	3.0467737	6.0962024	12.868281	3.769345	11.0943365
9.224763	1.6175863	5.3310447	11.040589	4.5019283		10.909616	3.6059482	7.483629
10.03098	2.3548532	5.960308	10.144972	1.9001386	8.48335	13.627795	4.2761316	12.888505
10.642838	2.3347747	6.9617453	11.795926	3.2385004	8.487136	12.3670225	5.665842	9.271313
10.988388	2.3884077	5.588597	11.170026	1.578389		11.449638	3.1540506	8.3396
11.868815	3.086422	6.7944226	12.6429	4.2531123	7.6797733	10.935937	3.300743	8.302728
7.9888787	1.5680605	6.6485476	11.624071	3.3066015	8.155002	10.534234	2.7002401	7.149864
10.750344	1.3986131		10.696726	2.3265336	9.222418	12.979505	2.6624846	14.597159
10.285686	1.8999394	7.39564	12.574498	3.722766	10.595103	13.1773405	10.30173
10.856786	4.0590463		12.505723	2.2353423		11.722582	4.3266525	3.6760144
11.246974	2.3549001		9.710604	2.7012851	6.8017116	10.56149	2.404665
10.229632	1.7654965	3.2366493	12.912887	5.2381544	9.331104	12.912887	2.6453319	13.655984
8.060529	1.5263603	6.083207	12.297086	4.025743	3.82912	11.648777	3.7484553	7.1490073
8.939881	1.7936422	6.9902062	11.348758	2.9772391	10.229024	12.868281	3.6004786	9.091021
11.246974	2.895726	4.9196978	11.348758	2.4128344		13.41518	3.4162574	11.657963
11.747081	2.3668118	5.906068	10.777053	3.9589658		11.624071	2.230547	7.1911073
9.769636	3.642613	3.9675121	12.482713	2.8904793	7.3846292	11.893012	5.0666366	12.110228
10.883233	1.873085	5.9177985	7.9165792	1.4656084	5.8474917	12.203214	4.1185484	8.885947
8.939881	1.8206639		10.642838	3.785053	8.462447	12.4596615	2.6692195	8.730608
9.09925	1.7366073	4.146935	10.883233	4.584489		11.474719	2.1806023	5.965513
11.624071	2.3197954		11.893012	3.3429735	7.8522124	12.823523	2.6147683	8.211724
11.348758	2.3554435	9.537886	11.272506	3.2121456	6.5771375	9.34859	3.139266	5.945589
11.474719	1.9283707	7.6214175	10.9621935	4.045717	6.1242385	11.424501	2.1546695	3.4513593
11.066597	2.4126637		9.799018	4.527944		10.669816	3.6444836	7.447032
8.511569	1.7714548	5.388413	11.144259	1.3839866		14.104651	3.3442075	14.671777
10.669816	1.7480551	8.339674	12.156006	4.7241054	10.758688	14.897656	3.2738128
11.648777	3.5197384	10.397635	11.795926	4.1272287	7.41043	12.778606	2.0592496
8.678806	1.5235016	6.576937	9.591452	2.087725	2.813558	12.084847	3.9630265	6.894426
10.696726	3.0686977		10.750344	4.1021104		13.521906	2.6496568
10.452042	1.6797154		11.747081	2.79966	9.931128	11.066597	1.7195477
11.374062	1.7349391		9.003966	1.4944541	8.775586	12.013268	3.0931332	6.8044724
11.549637	2.197982	6.670002	12.756088	3.1555974	12.131873	13.9406395	3.3734064	11.695744
11.323398	1.7786492	7.8271937	10.856786	1.9598132	9.14342	13.795528	3.784942	11.742669
11.474719	2.272503	3.6210256	12.013268	3.7422972	6.5921865	11.599312	3.4069781	5.261556
11.6734295	1.8632312		10.777053	2.6375313	9.575327	10.856786	2.6596854	10.512791
9.85752	3.0711246		11.771528	3.308913	5.739697	11.066597	3.6210575	4.981195
10.669816	3.951841	2.6269248	11.722582	4.0548344		13.857904	3.758932
11.549637	3.455013	7.439748	8.30644	1.4247062	9.143656	12.037176	15.779763
8.271757	1.7231188	6.334945	12.551616	4.1392436	9.092932	11.648777	3.8558643	10.835159
10.369197	3.189441	5.290372	11.868815	5.2106786	11.847241	12.061035	3.6955013	7.232154
10.3414345	1.7662208	7.8892264	10.988388	4.189475		12.8459215	4.5826073
9.651212	1.820548		10.61579	5.4473243	5.593111	12.156006	2.1933496	12.851953
10.116594	2.400492	6.975633	10.5886755	3.673922	4.442012	9.9734955	2.3608341	3.2573392
9.162221	1.6614116	6.0035715	10.988388	4.0124435	8.023738	12.250239	3.08903	8.5705385
11.014519	1.4333024		12.620141	3.3005507	11.172938	12.6429	3.637831	11.415645
8.6456175	1.5038798	8.593049	12.084847	2.1977456		10.03098	2.558745	3.3462732
10.313598	2.3141437	6.9779005	10.723568	2.748827	7.686738	10.506908	2.821936	7.1036587
9.470799	2.5598943	3.2785127	12.132333	3.0523312	5.498509	12.013268	4.8716707	11.405746
10.002278	3.4593773	7.2805214	11.449638	2.5692763	9.817364	10.56149	2.433068
9.440395	1.8855488	4.0995975	10.4244995	4.310324	8.429858	13.981823	2.7616858	14.897539
10.5886755	2.2427328	8.977873	10.777053	2.710625	7.618731	13.690936	3.536553
9.799018	2.692668		9.799018	2.4886634	5.668608	14.063828	2.7092574
9.193544	2.0210683	5.2279067	10.909616	3.7628875	5.405622	10.002278	2.366061	6.9553547
10.988388	2.633483	6.2215357	11.549637	3.5031226	9.982364	10.642838	2.2676773	4.9749484
10.452042	2.0632808	5.1455836	12.8459215	6.6829104	10.315808	13.837144	2.1706007	10.744439
12.013268	2.1488943	8.632883	11.94126	3.8276057	7.635384	11.722582	3.8133802	10.774788
10.669816	3.4021773		10.803697	3.4348776	9.304542	12.3670225	3.1273704	8.513613
8.842881	2.3026395	5.897287	11.624071	2.8541331	9.451018	11.989314	5.4019523	10.858574
9.13079	1.9000335	5.4196644	11.624071	2.6935596	9.650394	11.092545	1.884221
10.9621935	2.9143093	2.359206	11.989314	3.870016	7.742325	12.778606	2.629628	5.815921
9.944629	2.436089		11.118432	5.448475	5.3955774	11.6734295	3.8229978	10.133289
11.066597	2.240694	6.9627347	11.94126	4.3903356	6.6432486	12.203214	3.0391636	9.162765
8.096116	1.5161973	8.934351	9.710604	3.028027	3.6056406	13.372251	3.2406094	12.822981
10.002278	1.6954355		11.272506	2.6915126	10.16998	12.823523	3.1988137	7.745181
9.710604	2.8137095	3.5884035	11.965311	4.7444444	9.380263	11.722582	4.103201	8.991669
9.501106	2.5134554	6.240406	11.014519	3.1985586	5.994085	12.320442	2.6613421	11.874165
11.170026	1.3594286		11.893012	4.626695	11.186346	11.574502	2.4716237	8.119781
12.084847	2.2831347	9.208026	10.830273	3.6948214		12.597341	3.2538025	9.187901
11.648777	2.9698439		10.03098	3.0683181	3.193904	11.599312	2.5484915	8.587188
10.506908	2.3640654	7.129123	11.722582	4.4472623		11.066597	2.5080104	7.3005414
10.285686	2.9572606	4.4638305	12.413427	3.0116644	9.300825	10.088137	2.5750678	4.214946
8.201953	1.6283742	6.0492597	12.551616	5.354492	8.3098755	11.94126	3.7999885	15.552975
8.30644	1.3866327		10.47951	2.332049	9.360635	13.816352	3.6788187	13.103501
10.883233	2.3904498		12.343755	3.3429425	8.922168	12.084847	2.8248096	9.719412
11.170026	1.7917829		11.6734295	3.2746198	7.7582927	12.343755	2.550432	11.343016
9.561431	2.8874052	6.547978	11.144259	4.049485	7.7271194	12.132333	3.2292833	7.903948
10.9621935	3.2573774	5.3480444	10.5886755	2.2578948	5.246607	10.909616	1.2939615
9.531316	2.1997857	5.486831	12.823523	4.952008		13.045785	2.893942	16.980444
12.620141	3.7446373	9.702885	11.722582	1.7923796		12.505723	5.932104	12.108855
10.534234	3.4526663	5.4599094	10.803697	1.2097677		8.907665	1.5128686	6.042306
10.116594	2.2829137	6.115964	11.965311	15.759236	0.8008994	12.66562	2.9394693	12.753125
10.534234	2.0955384	8.770476	11.599312	2.4242587	8.287455	10.883233	2.615289	10.94147
10.909616	2.4796844	7.0147214	10.396885	2.8397589	5.65598	12.528689	2.6596599	10.257735
11.94126	1.9999986		10.313598	3.360957	7.5780373	13.264321	3.3668914	9.665543
12.620141	2.319012	10.316461	12.2736845	3.188439	9.144371	10.669816	3.2865198	6.0557866
11.014519	2.0245123		10.47951	3.7120507	4.233212	12.3670225	5.903543	10.026837
10.5886755	1.9110276	8.377892	11.323398	2.5415022	9.269055	11.747081	2.2664208	10.784738
10.696726	3.1417632	6.6646647	10.61579	2.3531055	7.468199	10.088137	2.0669525	6.2901926
10.506908	2.43234	5.4521847	10.452042	4.336677		13.067802	3.1804392	9.665337
9.85752	1.9665595	5.5612125	11.820272	2.2962787	11.320331	13.543149	3.0066805	10.468639
9.740165	2.4523811	6.9185734	10.696726	3.594332	8.274434	13.41518	2.903771	7.092419
11.144259	3.0548186	6.2940454	10.669816	4.302443	9.312349	12.108613	3.24382
11.424501	2.351632	8.339437	10.696726	4.130191	3.7079914	12.436565	4.515108	8.362199
10.534234	1.9994045		12.8010845	4.513439	7.163919	11.195734	2.2073622	6.563728
10.988388	2.741286	6.420226	11.94126	1.7720194		13.264321	2.4880784	13.852651
11.771528	2.2263803	9.791714	10.856786	4.91515	5.9905267	11.29798	2.9365366
10.883233	3.2479877	10.508474	10.088137	2.455124	6.4318185	12.343755	2.6733944	10.29318
9.470799	5.4205995		10.088137	5.321705		10.830273	2.6597826	7.860668
11.599312	3.1247797	10.9383335	11.221383	3.5086775	5.5902944	11.374062	3.508538	5.0917406
9.162221	1.8390056	2.324568	11.170026	2.5416152	10.207242	12.710935	2.609484	9.182286
9.828313	3.4864473		11.040589	2.2826257		11.868815	2.2581692	3.7156758
10.56149	1.9418418	7.6177735	10.116594	3.9765837		11.820272	2.7603943	10.493639
10.285686	1.7353612	9.083928	13.1773405	4.169363	10.7293415	9.9734955	1.6388122
11.014519	1.3606799		12.320442	3.8243248	8.266382	9.8866415	2.8093057	5.608831
10.830273	2.7701583	5.6496544	11.474719	1.727884		11.323398	2.776686	10.053983
10.56149	2.5289788		11.820272	3.5391212	12.847518	12.297086	2.445582	9.029735
9.379292	1.7414168	4.7473245	11.722582	2.6214063	8.632219	12.084847	3.6576047	11.821554
10.506908	2.2636292	7.719003	11.844569	3.2801397		12.8459215	3.3843968
11.014519	1.742549	6.9874845	10.696726	2.7593653	7.5648026	11.6734295	4.3529654	4.888771
11.424501	2.0877736	7.76083	11.221383	2.8552396		13.24263	4.010001	10.424139
11.989314	2.1227207		10.750344	4.6957803	4.634205	11.795926	2.1164565	5.8733835
11.246974	3.2633023	2.9143348	11.624071	4.3595524	7.299704	13.329185	2.786391	11.988208
10.883233	2.6625674	4.2725725	11.424501	3.8137746	9.757009	12.250239	2.3439178	8.453462
11.144259	1.9129974		8.511569	1.8368568	5.8777556	13.648874	3.2189543	7.96254
10.17327	2.6495507		9.409893	2.9119735	8.0102215	10.506908	3.4437222	5.484409
11.722582	2.2843392	9.601946	10.9621935	2.7262957	12.567419	12.957337	2.7252157	10.335891
10.534234	3.2604055	5.136343	10.750344	3.6197715	6.841817	11.014519	1.9179897	3.3272476
10.47951	1.8837821		10.642838	3.296817	6.414782	13.899334	2.9435868	9.317851
12.156006	2.2284148	9.825202	11.092545	5.244038	7.3469925	11.499745	3.2286823
10.803697	1.524612		10.642838	2.582032	6.4319787	11.524719	3.0448835	6.530107
8.477725	1.4886991		11.374062	2.473268	10.035147	12.156006	3.316492	8.982249
9.621378	2.5378177	3.0919974	11.092545	5.866663	6.751124	11.272506	1.8842694	7.0505724
10.313598	1.5968959		10.830273	3.2361882	8.801072	12.203214	1.9257368
11.246974	2.3581126	7.9239335	10.534234	3.7503963	3.1993756	11.170026	3.1291206	5.354908
8.744805	2.2680557	3.6367455	11.118432	3.254386	7.8331933	10.830273	1.8399222
9.409893	2.673952	6.343254	9.769636	2.9026167	3.3851306	12.413427	2.6465049	11.296909
10.452042	1.8569217	7.6101513	13.479316	4.488639	11.078158	13.585539	4.2187405	15.802391
10.17327	2.0396597		11.574502	2.3500388		12.390247	2.5416205	8.501486
10.9621935	1.7550962		10.642838	2.1069088	9.222908	15.977757	3.8947134
8.511569	1.2490427		10.803697	4.4701653	7.302822	12.868281	3.990012	12.331406
10.696726	6.307801	6.3802104	11.374062	2.4890532		12.823523	2.7560105	7.1536837
10.369197	2.0832367	6.209743	11.747081	2.8269074	8.295471	12.6429	4.675757
10.935937	3.431926	5.0561595	11.795926	3.3921475	7.6141253	11.449638	2.703658	10.321046
11.144259	2.1969123	8.893037	12.3670225	3.7209318	7.3809943	12.343755	2.8265853	7.0926886
11.474719	2.3897398	2.8685517	11.29798	9.942517		11.820272	5.1573453	8.501549
7.9888787	1.531641		12.108613	5.8171854	9.866456	12.156006	2.3327127	8.544741
10.396885	1.7694366	5.7374263	11.722582	2.85856	7.2034435	11.170026	1.9864038	5.09055
9.651212	1.9266855	4.647852	11.374062	2.7280715	5.4099646	14.327105	3.7582486	13.647905
11.549637	4.4966607		11.066597	3.0766153	7.216777	12.482713	2.4254208	8.250923
11.170026	2.7842286		10.803697	1.6245255		11.989314	1.8432504	8.106803
9.828313	4.2629304	7.950218	11.348758	3.7261977	8.164064	11.040589	2.0198598	6.262087
8.578855	1.7369461	3.8480198	11.771528	3.36192	5.4490466	11.221383	4.1435413	6.726459
10.9621935	1.8277432		10.396885	3.116211	4.552894	11.722582	2.3041263	6.0262227
9.224763	1.7253574	6.418513	11.348758	1.8153329	6.5411873	12.528689	2.7690673	8.048405
8.939881	1.5873469	1.7260251	10.059599	2.809125	3.6975563	10.909616	2.4607372	8.478359
9.317787	3.321421	4.3479095	10.988388	1.5999379		11.698031	2.8595057	9.815009
9.8866415	2.2381523	3.2059734	10.452042	3.7935276		11.549637	2.4399343	8.061694
11.624071	3.5839858	7.4059815	11.221383	3.7976284	6.039575	12.108613	2.9264946	7.9738746
10.750344	3.778609	6.046025	9.769636	2.3431313	6.751612	12.66562	3.3476	9.43388
10.61579	4.1110296		11.524719	1.5859176		13.199141	3.3871675	5.6992345
11.747081	2.9040043	8.1543865	9.915677	3.8226094		13.627795	3.4874763	12.319635
11.014519	1.8967067	5.1686854	10.61579	1.6096238		12.979505	4.3534727	9.346311
11.246974	3.66181	8.739547	11.246974	2.6763604	6.4311633	12.912887	2.8191082	12.297112
9.13079	1.4615915		12.2736845	3.3148925	9.905434	11.424501	1.9506593	8.465428
10.229632	2.5835226	6.6360555	11.424501	2.5675876	11.1139555	11.524719	2.6160302	7.7367034
10.750344	1.7993522		11.599312	5.2455673		12.868281	2.5692463	12.546884
9.915677	3.3552716	1.3775343	11.965311	4.4907494	6.6926885	10.883233	2.5249836	7.616328
10.452042	2.121128	7.436393	8.40963	1.7846825		11.868815	2.5560677	9.055396
8.939881	2.0285277	5.8252897	11.014519	2.2262905	6.764747	10.909616	3.6330104	8.164542
10.088137	2.2259686	4.3170834	11.893012	2.3707993	9.300204	12.8459215	2.3727486	11.586356
10.534234	2.4576373		10.830273	2.8036585	11.069104	13.961246	2.9928217	6.921885
12.132333	1.986468		12.413427	3.1848164	12.684419	14.022885	4.121853	7.4533553
8.612301	1.7807186	5.8316	11.747081	2.5001745	9.502441	10.9621935	2.638531	6.3662343
10.9621935	2.3612103	8.131908	10.777053	2.2096045		12.620141	3.2297704	10.711363
10.750344	2.12624	7.115848	11.698031	4.8616138	7.049142	12.620141	2.5599456	8.098242
9.591452	1.7319177	8.31405	10.988388	1.8057587		13.41518	3.4755309	10.900188
10.116594	1.7718022		11.040589	2.2025824	7.2011786	11.066597	3.4841788	9.42285
10.9621935	3.3558404	6.256905	9.915677	2.7751927	6.914574	10.856786	2.320813	7.0174675
10.830273	2.3808599	7.464352	11.118432	3.026774	10.728039	13.023728	9.722339	13.111834
8.907665	2.0530171	5.4932847	12.935131	2.9125674	10.031681	10.909616	2.639067	8.268186
8.744805	1.4158733	7.850753	11.323398	2.4077592	6.8280005	12.756088	2.7845998	8.051991
11.39931	1.925615		11.698031	4.5241075	9.472213	11.549637	4.322502	6.032858
10.506908	3.963087	6.834892	10.17327	1.7029929		11.795926	3.7417781	9.927935
12.505723	3.9316857	9.905863	11.574502	2.269871	7.9476647	13.564361	3.4684768
11.066597	3.265115	5.773848	10.696726	3.3920608	6.918598	15.576883	1.3163564
10.723568	2.5130703	2.5035474	10.642838	2.2945745		12.061035	2.764097	10.168406
10.4244995	2.7428193	7.2856116	10.088137	1.8969879		11.574502	11.006763	6.2616014
7.544699	1.5435706		11.844569	2.385352	10.041855	12.912887	3.936323	15.993457
10.777053	1.6540282		11.221383	3.5413375	5.4186697	11.771528	2.7104003	10.0931835
12.390247	2.0535767	7.685164	10.61579	2.398217	8.989644	12.297086	2.7571259	9.000142
10.313598	1.4719666		10.002278	3.4515224	5.5142984	13.1773405	2.8787282	12.749627
9.799018	3.4498448	6.949157	11.040589	4.0056963	3.0024364	12.037176	3.8614614	8.284783
10.777053	2.0987394	7.759806	7.9888787	1.7088772	7.0895867	10.452042	2.0807605	9.100182
9.09925	1.9167708	4.5098386	10.856786	4.06936	6.494536	9.710604	1.8566058
10.883233	2.4789426	7.376127	10.642838	3.690467	4.931266	11.374062	3.0719876	9.2315445
10.856786	2.3747778	8.024325	12.2736845	3.5671084	8.086577	11.195734	2.3595726	1.6852759
10.144972	2.2498944	3.6181939	11.092545	4.347883	7.028909	12.868281	3.0527997	10.079751
10.17327	2.697018	3.2704673	10.669816	2.5856464	5.5525165	13.857904	3.5801473	14.885029
8.744805	1.5491736	3.0388572	8.40963	1.7437423	7.7258325	13.350735	2.9472294	10.228698
10.856786	1.825119	8.696005	8.443747	1.550707	7.299369	13.264321	3.9165447
9.09925	1.3238664		10.396885	6.8396263	8.397867	11.144259	4.5060806	7.2345366
10.285686	3.8957152	3.8907428	12.436565	3.112108	9.905852	10.9621935	2.5191557	6.984505
9.286882	2.612686		12.013268	3.0046406	7.7517896	13.543149	4.210932	10.738928
10.20149	3.141804	5.977076	11.014519	4.087052	7.67036	12.132333	3.749829	4.322823
10.313598	1.5851073		10.935937	4.6492643	6.5457225	11.795926	3.7011383	10.717791
9.067599	2.3343089	6.670012	11.246974	3.9429474	8.989427	13.436593	2.8798
9.067599	1.8508165	3.7081676	10.883233	4.0958934	5.7576203	14.955438	3.346378	11.610108
11.722582	4.127187	4.019823	11.524719	3.0777996	6.699181	14.286916	11.442968
8.777619	2.5191865	5.8062525	11.348758	4.1023645	6.40505	12.084847	3.649463	7.919725
11.040589	1.2959138		11.989314	3.2061965	10.091006	10.669816	1.7947538	8.581128
9.224763	2.0500472	5.4469376	11.246974	5.083711	8.669869	10.777053	3.1594892	6.556354
10.059599	2.3625867	5.60004	10.088137	3.4581807	5.18256	12.226748	2.5827367	7.2949243
10.059599	2.8669364	7.285256	9.944629	2.1106107	3.2189221	11.092545	3.7570143	5.8142905
9.8866415	2.727695	6.0183625	10.20149	3.7974672	3.9580276	11.195734	2.2842638	7.9085565
12.061035	2.1694992		10.669816	5.0616603	6.8655906	13.669921	3.018738	8.844482
10.935937	1.7741625	6.5128565	10.229632	5.0034585	4.1112223	12.3670225	3.131678	6.7497025
10.856786	5.8068166		11.195734	3.9079156	3.6508152	13.669921	3.3663952	10.454186
10.396885	2.6857913	5.60836	9.224763	1.7377046		13.606684	3.649742	10.545667
10.4244995	3.97546	4.4407654	8.842881	1.9150958	10.468341	12.436565	2.2200608	9.442634
11.424501	1.830228		10.856786	3.206165	8.738714	13.457971	4.0643935	19.481434
9.769636	3.4257867	5.0268135	12.756088	4.4291253	7.0661187	13.045785	2.7729912	13.139751
9.531316	1.5932859	6.7140875	11.170026	3.2279212	7.3672304	12.505723	2.4348452	9.036933
10.229632	1.9971334	8.551223	10.830273	3.2631288		11.221383	2.6951761	6.3390946
8.443747	2.0940156	5.1885347	11.29798	3.918447	4.3398647	12.297086	2.0443807
11.221383	2.0779517		10.369197	1.8013816	3.1753953	12.6429	2.397229	10.371716
11.118432	2.2163541	2.8719761	12.597341	1.4064528		12.574498	2.5606685	12.8028755
8.907665	1.6522464	5.658008	11.722582	2.328221	9.467655	9.003966	1.4780973
10.9621935	2.0824683	4.237682	11.795926	3.90678		12.756088	5.2785687	5.7844124
11.066597	2.0985029	5.791401	11.040589	2.8760629	8.131883	12.4596615	2.4571831	9.225551
10.144972	1.804541	6.2680006	11.39931	1.641825		11.348758	2.8142984	7.1081166
9.680953	1.8266699	4.0573874	11.624071	2.4082413	8.814852	12.733531	3.4583063	9.389089
11.574502	2.418262	5.7523003	10.144972	2.5357733	6.090975	13.111728	2.42804	9.616724
9.162221	1.7222357	7.2042766	11.014519	2.3017824	8.024068	12.551616	3.1297483
8.23693	1.7261186		11.374062	2.2831051		11.989314	2.2235315	8.797219
9.379292	2.6621985	3.965108	10.56149	3.228834	5.503121	13.264321	3.0428977	8.097531
9.621378	2.638729	6.085753	11.449638	2.0818725	4.639291	16.227703	3.1089172
9.9734955	2.4506552		10.5886755	1.7572023		11.449638	3.234388	8.092119
10.369197	1.7982309		12.482713	3.594797	8.590892	12.156006	3.3573987	11.871591
10.20149	2.3050787	7.450672	10.669816	4.927559	5.402184	14.446999	2.31219	9.221734
9.317787	1.8164732	5.4229097	12.8010845	4.8965707	8.11186	13.981823	3.9527686	9.683278
11.624071	2.3046405	6.1052628	11.348758	6.950829	8.231728	11.221383	3.8911037	10.185962
10.750344	2.6136923	0.51943177	9.8866415	4.710027	4.4798055	12.979505	3.4196153
9.34859	2.9464777	5.860519	11.348758	3.808926	7.5095987	11.499745	1.8677046	6.5602427
9.828313	1.6348622		11.29798	5.34494	2.070112	11.844569	2.8984253	9.803466
10.313598	1.5338354	7.275643	8.443747	2.699484	5.590377	12.912887	3.2786958	4.7421136
9.769636	3.7354648	6.0485044	11.549637	2.8439724	7.5652223	11.868815	2.5425694	8.363044
6.866434	1.4274495		11.29798	1.9261794		11.844569	4.6726913	8.815625
11.144259	1.8145895	7.0614743	9.828313	1.9299293		9.85752	2.9370205
10.059599	3.0021298	2.9452112	11.474719	2.5120866	8.633403	11.524719	2.9715047
10.088137	3.2539928	4.4526553	13.307599	3.5707102	9.758444	11.747081	4.213843	5.8798738
7.8801813	1.8338672	6.3887134	12.823523	3.91173	6.7021337	12.6429	3.6259394
9.193544	2.2176518	7.6117687	12.4596615	2.4128184		11.94126	3.121472	10.099438
12.778606	2.9677901	9.859214	12.037176	8.684557		12.179632	2.5968552	9.388015
10.002278	1.4563774	5.1570206	10.5886755	2.6710057	7.698128	12.179632	2.6633437	8.182846
9.09925	2.938484	5.0969305	11.246974	2.5986729	9.30378	10.313598	2.810722	6.8028574
9.162221	1.5149372	8.921876	10.002278	2.151357	5.76747	12.528689	2.9093523	8.614105
10.988388	1.8178433		12.013268	2.8385606	9.339434	15.428528	3.8649268	9.983591
10.17327	3.2460248	3.760486	10.9621935	2.233544	6.0503464	13.436593	2.9944646	10.897107
11.066597	2.6096976	6.3421555	12.823523	8.059282	10.017294	12.778606	3.1104796	7.561313
10.883233	3.167114	4.368196	11.323398	3.9584434	11.415545	11.014519	2.6746154	9.0833845
11.524719	2.6049356		10.856786	2.5239873	7.8287015	10.9621935	2.8717887	6.535001
10.17327	2.1951108	7.1176124	9.769636	2.0155466	5.0631914	13.393733	2.8853412	11.4459305
10.5886755	2.687395	6.2984805	9.224763	2.3504994	3.1388373	13.24263	3.0359101	11.717677
10.909616	2.807806	8.994193	11.221383	3.8483467	6.257594	14.347157	2.0009196
10.17327	2.9312325		7.6205273	1.73917		13.067802	8.979658	10.530299
10.17327	2.5470831		11.246974	2.132803	7.4940686	11.844569	3.1368692	7.086187
9.740165	1.9356174	5.846845	11.221383	4.648119	6.42409	9.531316	2.7902966	7.2721734
10.61579	2.2266927	3.5020304	10.642838	5.0831795		12.156006	2.477012	7.9786754
9.317787	2.1915054	6.002038	11.844569	2.932219	6.791394	12.528689	3.6274366	9.990728
11.94126	2.5060933	8.759509	10.17327	2.8439689	4.418417	12.108613	6.369603	12.888381
9.651212	2.5684812	7.6136045	10.909616	3.4208956		13.329185	2.9155793	9.2177305
11.040589	2.4493861	4.1678348	10.4244995	2.9356272	3.1966743	10.03098	2.3735852
10.17327	2.0473502	5.009059	11.014519	3.4572818	6.5200953	10.750344	1.8216288	6.3393693
9.003966	2.3798895	5.109499	10.313598	3.585022		13.774673	3.9908168	10.707223
9.501106	1.5904764	7.9634714	11.965311	3.7522438	8.286277	12.597341	2.2057323	9.128791
8.166826	1.4581271		10.669816	4.0952587	6.7007995	12.108613	3.2755077	10.230195
11.424501	3.8803132	3.9698427	10.777053	4.267106	7.422209	9.828313	2.5494711	8.195259
8.40963	1.574567		11.499745	4.024403	7.412953	12.756088	3.0554318	9.421598
10.002278	3.1886048	2.1314495	12.084847	2.282012	6.8138185	13.774673	2.790051
12.957337	3.8546128	12.502667	10.9621935	3.5352476	4.820404	9.769636	2.4089646	6.451883
13.155506	3.3403318	8.433874	10.285686	2.313142	3.6724794	10.5886755	2.5257912	8.179237
10.723568	1.9407004	5.4214416	12.203214	2.717338	7.5879555	11.014519	1.844258	5.799577
10.777053	2.7823026		11.6734295	3.6201403	7.4691343	12.620141	4.09966	12.606015
11.549637	1.6908163		11.066597	2.9512777	9.496356	12.226748	3.2793171	15.994326
10.856786	2.362279	9.093465	10.803697	2.9439127	9.206983	14.407145	3.4471302	15.354744
10.369197	1.9813458		8.096116	2.2755384	6.4851913	12.688297	3.8787274	9.526081
10.777053	1.7220426		9.224763	2.1684582	5.352587	12.084847	3.5544364	10.416377
11.549637	1.9729537		11.524719	3.7479553	7.5233936	13.732868	3.643764	8.958893
11.272506	2.3735049	6.9005685	11.698031	2.3583117	7.8923087	13.307599	3.1779213	10.647735
10.452042	3.2494185	7.0356293	11.066597	3.6174357	7.190373	12.597341	2.383562
10.47951	1.5913942	7.5371604	10.9621935	1.8633375		11.820272	2.3494663	7.8507347
10.144972	1.9333235	6.425963	12.436565	2.9602685	9.195428	10.935937	2.303482	3.1185951
9.680953	1.9221202		12.226748	2.9354794	11.643506	11.040589	2.3287401	6.3516283
11.29798	1.9188343		11.574502	2.1414602	6.621881	13.961246	2.620473	14.440247
10.396885	4.048351	4.8374186	10.002278	2.851667	5.4840307	10.935937	3.2791488	8.866667
9.710604	1.6067787	8.825423	11.170026	3.0022752	6.122277	11.221383	3.326165
10.534234	3.759555		11.820272	3.449078	5.7950506	12.66562	3.3016608	9.722072
10.5886755	2.5696442	5.4700456	11.965311	2.712793	8.8529625	13.648874	4.9225936	6.7724667
5.4679685	2.5742505	6.575068	9.680953	1.9981405	4.6265745	12.250239	2.7599356	8.888624
8.375375	1.980642	5.080845	11.221383	3.2405567	3.1401396	11.170026	1.693114	9.153187
10.396885	2.1855621	8.752777	12.2736845	2.8883324	7.075866	11.820272	2.9478333	8.735682
8.23693	1.1584154		11.795926	4.3188205	9.1263485	10.856786	3.084203	9.671883
11.348758	1.7593359	7.7753325	12.2736845	2.0518656		15.22218	3.0286143	11.703533
10.534234	2.8517241	9.050214	11.599312	2.5453389		11.94126	2.7790828	9.453833
9.740165	2.2202234	5.941706	10.396885	10.709123	3.640925	11.599312	3.025255	10.567732
9.035839	2.3510115	6.1872067	12.108613	2.4210958	6.135315	12.2736845	2.6225994	8.486001
9.224763	1.7557043	5.6805315	11.524719	1.5183073		13.307599	5.5323434
11.118432	2.501645	9.063953	11.144259	3.3818908	6.4299593	11.170026	3.5563393	10.320807
13.199141	3.218885		12.2736845	2.8311186	8.858847	12.778606	3.1092472	11.559171
10.144972	5.5675626	6.8205247	10.723568	3.866964	8.814169	11.965311	3.1346543	9.412354
11.39931	5.4389625	7.986033	11.014519	7.2373714	7.5944204	11.118432	4.217485
10.452042	2.8545916	6.13889	12.250239	4.7412148	7.1811385	12.482713	2.5512211	8.766542
11.066597	3.1557178	6.204416	12.528689	4.3360186	11.974733	12.250239	2.7150576	7.7419043
8.131548	2.4694169	3.5415528	10.059599	3.013131	3.4792051	12.66562	3.1703684	9.560129
11.323398	1.8910019	8.304672	11.624071	2.6265278	9.236458	12.4596615	1.8511341
10.20149	3.0458288	6.6604323	11.574502	2.8791616	8.6700735	12.4596615	2.166942	11.687929
10.3414345	2.067922	5.9106393	11.272506	2.710506	6.642559	12.390247	3.9597068	12.626269
10.396885	1.8911408	9.903795	10.856786	2.5324836		13.001636	2.35061	13.173551
7.6956077	1.2445233		14.185947	3.3727727		12.597341	2.9224367	6.1681447
8.678806	1.6850053	5.6380424	10.777053	2.8149602	9.584079	12.2736845	3.1055026	12.390843
11.014519	3.0891871	9.304402	10.369197	3.0920064	4.789145	11.722582	2.803965	7.7266145
10.116594	1.6416157		11.917161	2.7998168		13.089783	3.6559234	10.477189
10.935937	2.0200787	10.363411	8.939881	1.8327549		11.868815	3.3013468	8.887763
8.40963	1.4922799	1.8064193	11.272506	3.3633711	11.262814	13.24263	3.5634775	14.002533
9.286882	2.3954406	7.6117616	10.5886755	2.7042997	11.910945	13.220903	3.933269
9.591452	2.2006366	6.5870037	10.17327	2.5725675	6.786279	13.920002	2.7494287
10.883233	2.4722223	3.9140062	10.3414345	2.8470762	5.90758	13.089783	3.1605458	9.38553
10.988388	2.9530056	5.9636564	11.6734295	3.805918	9.418445	11.221383	3.0172691	7.744749
10.17327	2.942595	4.826629	12.528689	3.409809	10.702648	12.4596615	3.7162015	10.961207
9.828313	1.4423453	4.9970984	10.313598	3.267722	4.355998	13.133635	3.8050265	13.256043
8.711868	1.8880827	7.305948	12.037176	2.5944953	11.549175	10.088137	2.4619603	5.7523575
11.014519	1.6352849	7.949527	10.696726	3.4605315	7.348574	12.436565	1.984393
11.39931	2.3468297	3.91337	11.648777	4.2878504		12.823523	2.9591854	9.624567
8.23693	1.9235926	0.82845455	12.156006	3.7167714	6.6492305	11.374062	2.0399911	1.5069643
9.944629	1.5377842		12.597341	3.7316697	9.495739	12.084847	2.8344646	9.830612
8.024784	1.6994094	5.483835	10.9621935	2.357238	7.724333	12.688297	3.7679994	11.221255
10.059599	2.3920784	5.211652	11.040589	2.8344774	6.4546165	11.449638	2.7759933	6.5145755
9.799018	2.4827714	5.378135	10.935937	2.244967	8.280143	11.014519	1.9236404	5.980952
10.059599	2.2812498	6.68706	10.03098	2.694349	3.8904235	12.597341	3.1858892	11.83071
10.696726	3.4620006	9.696709	11.092545	2.783414	10.833266	10.830273	2.335822	6.8279543
9.85752	2.305869	8.084924	12.597341	3.333524	10.622514	12.8459215	2.8299034	11.49451
10.883233	1.4498113		11.066597	7.7322373	9.921719	10.56149	3.3752341	7.283393
11.844569	1.563421		11.989314	3.6686695	8.613378	12.778606	4.188474	1.7312083
9.255875	1.9888955	9.105549	13.961246	2.9973357		11.965311	2.414845
10.856786	2.6676643	8.565164	10.723568	2.500686	7.062413	13.307599	3.65206	9.719983
8.511569	1.852869	6.7164583	10.313598	4.704456	0.7217038	12.4596615	2.947105	9.81226
10.723568	3.808541	7.4555707	11.29798	2.2370512	8.190609	11.066597	4.8239107	5.8954306
10.452042	2.6314137	7.392946	13.045785	3.9952002	7.4869227	13.732868	2.894916	8.588406
10.830273	2.2189567	6.582672	10.883233	2.8132603	8.955334	12.574498	3.5610585	7.9572453
10.642838	2.3411052		11.747081	2.1976128	9.720084	11.6734295	3.0092218	7.86023
11.524719	2.3767955	8.307632	11.449638	3.1707244	4.792726	12.66562	2.6852152	8.646457
10.3414345	2.4921372	6.8608007	11.144259	3.4781709	9.605424	12.823523	3.7664495	10.290675
8.30644	1.4891983		11.771528	3.443697	8.472985	13.133635	3.7632618	11.229424
10.696726	2.083014	7.309955	12.084847	5.055311	7.254149	13.329185	3.015608	10.6466055
8.777619	2.0410314	2.779596	8.30644	2.2986171	4.7930994	10.369197	2.2897518	5.2392216
10.803697	2.7353752	6.5745535	8.939881	3.145416		12.132333	3.5783584	8.544991
10.909616	4.2529473		12.156006	2.4033155	11.310375	11.771528	2.588314	6.913372
9.591452	1.774767	5.419618	11.323398	2.879729	8.631287	12.037176	2.465693	7.3775373
11.040589	1.5853703		10.17327	3.1382718	5.392504	11.549637	3.938953
11.424501	2.363113	11.724727	11.820272	3.543295	7.866932	11.648777	2.966489	9.948289
9.710604	4.316192	5.79989	10.369197	4.8513064	4.4417686	9.8866415	4.142827	4.7684116
8.271757	1.3209847		13.045785	4.833309	9.410832	12.756088	3.3442833	8.69877
10.856786	1.645277		12.3670225	4.6466885		12.710935	6.351649	8.0630665
10.285686	2.125591	7.9088187	11.6734295	3.9495764	10.421173	11.868815	3.0049062	6.299709
8.81031	1.5369096		12.2736845	3.3063009		13.774673	2.8720286	10.218477
9.317787	3.2094417	5.9374986	11.989314	2.7522807	9.750431	12.890603	2.7754376	9.013863
10.088137	1.8887639		10.988388	3.6366982	5.2248816	12.2736845	12.336326	8.768988
8.678806	2.256412	5.3472424	11.6734295	2.6790094	10.169083	13.837144	4.189595	12.126441
11.246974	2.2004576	5.016489	12.297086	3.683841	5.9055014	11.844569	3.3005044	9.6761675
12.108613	2.8529685	8.466812	9.531316	1.9887393	7.091284	11.474719	2.5004907	11.091579
9.651212	1.6046306	6.645692	10.696726	2.9745476	6.6977553	12.688297	2.7279203	9.745262
9.255875	1.8178171	5.103193	9.162221	2.464702		10.723568	1.340652
9.09925	1.2772723		13.045785	1.9293816	5.1584272	12.688297	2.8424666	11.033469
9.224763	1.2514378		8.971981	1.7813982	5.576312	13.711918	3.0950677	10.499895
10.935937	1.6697863	8.730077	12.084847	2.0620246	10.557391	12.733531	3.3384638
10.144972	1.6993198	4.9687552	10.883233	3.7065384	5.2283525	13.5006275	3.2309709	10.328129
9.067599	1.5316781		13.001636	10.77262	11.226448	13.627795	3.2532916	10.973712
10.642838	1.7082808	8.84442	10.777053	1.7098663		13.133635	2.6989813	12.002183
10.534234	3.0727315	6.5494905	10.534234	4.8941464		12.6429	3.2285035	11.078665
11.574502	2.278054	6.4994197	11.574502	1.4009515		11.474719	3.203553	6.8032494
9.409893	1.5486176	9.278695	10.47951	5.1533465		13.1773405	2.8534372	10.3146
10.803697	2.7503824	4.4072	10.777053	2.902493	3.952732	11.549637	2.6779463	9.684992
9.193544	2.905032	6.1617284	9.09925	1.9523156	4.059586	11.698031	3.8666651	11.191829
8.875332	1.8722503	7.311675	12.179632	5.2244663		14.683851	2.8476157
11.39931	1.930757		10.696726	2.146075	5.7751546	9.799018	1.9772433	7.539422
8.271757	2.6277714	5.2631273	11.374062	2.3014176	6.7761207	11.549637	2.4159245	8.298003
9.651212	1.4574041		11.323398	4.9977083	10.792084	12.203214	2.270266	8.11045
11.040589	2.2620099	8.957601	11.917161	1.9206192		11.893012	10.816221
11.989314	2.2583587	10.868254	11.524719	3.066418	6.88517	10.830273	1.9308646	6.002753
8.578855	1.75047		11.698031	4.04023	6.844309	13.220903	3.1157138	11.231952
9.85752	1.5497278	5.356423	12.037176	4.129831	7.7612553	12.436565	3.262673	7.100396
10.56149	2.7270157	8.463419	10.452042	2.836611	11.073754	12.084847	2.9910371	9.082715
8.375375	1.7929262		9.470799	2.872861	10.639918	12.935131	3.072805	11.65563
11.374062	2.6137497	7.128187	11.795926	4.7804656	4.905402	14.506574	3.4414074	11.575933
10.669816	5.730007	3.9779894	11.771528	7.6607885	6.121862	11.348758	2.3910434	7.9822693
8.907665	3.7673726		12.108613	2.7123494	5.8907075	13.1773405	2.9054291	8.835158
9.286882	1.9399667	5.1242023	10.534234	3.6002698	6.6810865	11.195734	2.8851118	8.523266
11.066597	1.5426563		10.909616	5.1427937		13.155506	2.2353914
8.545278	1.8023862	6.352895	9.003966	2.2870457		13.564361	3.4932837	7.5020213
9.193544	1.3859742		13.24263	3.0700493	8.897796	12.6429	4.2487235	13.607613
11.221383	3.5262463		8.81031	1.45723	8.623844	12.66562	3.0970292	9.020758
10.642838	1.4091818		12.890603	3.8669996	8.555223	12.597341	2.9505327	8.524006
9.828313	2.2284186	4.3081512	11.549637	4.536708		12.505723	5.2110767	8.647574
10.4244995	2.5366554	6.323639	9.470799	2.071643		13.285977	3.0388753	8.94623
10.116594	1.6528187	9.45817	12.935131	3.7269766	9.108557	11.868815	2.331799	6.227401
11.170026	1.8450896		11.989314	2.3026955		12.343755	2.6164765	9.694494
9.680953	1.8524821	4.3376412	10.20149	1.7659171		11.624071	8.905637	7.1144137
10.642838	2.0341635	5.112698	12.2736845	2.8561459	9.350476	9.286882	1.3448073
8.131548	2.0191395		11.474719	3.9172618	5.287836	12.203214	3.8140504	7.218071
11.323398	3.6919248	6.6327953	11.648777	4.359882	9.621951	13.089783	3.6611445	14.132544
9.067599	1.2678386		10.313598	3.217907	5.418242	14.206199	3.0616424	16.13291
8.23693	1.4951296		9.8866415	3.176224	4.148305	11.144259	1.8303581
9.710604	2.145612		11.092545	1.7416286		12.620141	2.9387536	13.099132
10.909616	1.8370205		8.678806	1.9395632		12.179632	4.2347116	8.252982
7.843614	1.7603401	4.8964496	10.696726	2.0280895		14.002369	3.2924266
9.531316	1.9855329	5.3052206	10.61579	3.500694	8.056478	11.965311	4.0127926	11.853072
10.47951	2.2012587		13.1773405	2.126532	3.9695764	13.795528	3.0546098	13.69799
10.856786	4.515052		11.795926	5.51448	9.702855	13.111728	3.4975946	9.891548
12.823523	2.359808	9.943898	11.246974	3.3108015	8.256621	12.320442	2.786425	9.327349
10.777053	1.8831003	7.844587	11.474719	3.733653	7.0535536	12.505723	2.5052266	11.334214
9.255875	1.3801643		11.524719	3.9494624	9.67706	10.17327	2.7053645	7.5815287
9.531316	2.4804568		12.868281	2.9512188	9.499989	10.61579	3.5150042	6.97985
9.501106	2.0266917	5.0661297	11.574502	3.3040261	4.931373	12.8459215	3.189034	8.818735
9.85752	3.328625		11.272506	3.3175998	7.2052646	12.013268	2.4339764	11.881931
10.642838	2.603801	9.11207	11.965311	4.3111258	8.885191	12.390247	3.1576028	10.419088
10.452042	1.6977751		10.9621935	2.3203468	9.153028	11.449638	2.2112796
8.81031	1.5263329	9.041283	10.002278	4.3887973	1.204841	12.778606	3.091854	12.176463
10.642838	2.5888686	8.958696	11.348758	3.1880245	10.951109	11.374062	2.7876334	7.4242306
10.3414345	1.7463118	10.221285	10.856786	4.572191	6.594339	13.457971	2.557583
11.014519	4.397529	7.454296	9.799018	5.116013	4.897508	11.989314	2.3332074	9.864727
9.067599	2.64712	6.019645	14.347157	3.7291582	7.1536317	13.001636	2.3304625	10.091906
10.285686	1.8550051	10.046474	11.195734	4.4133306		11.195734	7.6756277
9.591452	2.141196	6.2831526	11.014519	2.693044	8.631084	12.688297	3.8355668	10.854184
10.313598	2.1756263	7.426481	8.40963	1.3741348		13.067802	2.6400883	7.1251235
10.988388	1.6861936	6.1298294	12.390247	3.2979531		10.988388	2.4111183	8.98947
11.144259	2.212037	9.651516	10.723568	3.4040778	10.21001	9.591452	1.8723336	5.2439265
10.257697	2.6654308	6.8578606	10.229632	2.2406225	3.5698752	12.390247	2.4333994	7.994245
8.81031	1.9674708	6.035942	11.272506	2.094206		13.41518	3.8000805	12.131004
10.002278	1.6691949	9.332984	11.118432	2.706616	4.680351	11.844569	2.386192	3.6574059
10.723568	2.6177511	7.464	11.272506	5.896475		12.084847	3.0674438	9.243216
9.710604	2.118573	5.789771	10.830273	2.4623072	11.595166	12.436565	3.0555327	11.00609
10.61579	2.5272486	5.7407937	11.374062	2.2037413	7.4371076	11.917161	2.4081845	7.954927
10.144972	2.5918186	6.393078	8.166826	1.7679867		10.9621935	3.128688	1.086622
8.271757	1.9720945	6.403868	11.449638	3.1808646	4.863495	11.449638	2.487587	5.6791797
10.144972	2.361635	5.5784435	8.875332	2.1810372	5.630762	11.965311	3.3099241	6.1309533
9.915677	3.382196		10.116594	2.8708162		11.747081	3.2728896	12.718593
10.144972	1.8016422		11.144259	2.7128701	8.981409	12.957337	1.7856685
11.195734	1.5802944	7.3540254	12.037176	6.7615685	5.454882	14.565906	3.5759542
11.221383	2.432354	8.972701	11.246974	2.7631648	7.4082365	12.413427	2.7928445	11.700795
10.285686	3.7183325	7.717516	12.390247	4.502485		11.574502	3.222972	7.9339457
10.642838	1.6687764	7.9319887	12.3670225	2.9027004	8.273981	12.979505	2.6207125	13.648108
10.642838	2.0532348	8.175437	8.024784	1.5525619	6.889396	12.2736845	2.2799392	7.802953
9.915677	2.436188	4.466042	11.474719	2.6181355	6.730372	7.9165792	1.9763882	5.906252
11.144259	1.3720406		11.066597	4.5404925	9.905707	13.920002	4.2253366	12.013711
8.842881	2.287663	8.057938	8.6456175	1.5144205	5.0658402	12.413427	3.3820965	8.515767
8.777619	1.9674698	4.7466536	8.271757	1.4241499	0.775725	12.868281	3.2952309	12.586384
8.23693	1.7777715	5.554976	11.868815	3.5241346	7.8886156	10.777053	4.177387	5.348618
11.771528	2.7802167	6.7234354	9.915677	1.486369		12.8459215	3.5913398	10.012289
9.621378	1.6167119	6.680526	11.144259	4.0464425	10.14477	12.710935	3.1550086	11.670044
10.883233	2.9604597	5.3728185	10.369197	2.9224281	9.559356	13.089783	3.2250075	7.988734
10.144972	2.135951	4.482443	11.698031	5.287323		11.94126	3.2958302	8.061679
9.067599	1.7098844	6.241626	11.092545	3.1603115	7.427759	12.935131	4.7250886	12.761337
9.915677	2.8990335	7.514372	10.4244995	6.121692	3.7991178	13.111728	3.0331964	11.1493435
9.591452	1.8941464	3.0126908	9.944629	4.3462143	2.4798489	16.174469	2.7689984
8.096116	2.1525202	5.569025	12.226748	2.7397585	10.085176	11.524719	2.6822877	8.272023
10.4244995	1.4963324		10.750344	3.6124904	8.501483	11.272506	2.3031087	5.7602425
10.369197	1.4651865		12.343755	7.1525083	10.650525	10.830273	2.3040802	6.214006
9.710604	4.078793		10.9621935	1.9360118	8.095075	12.320442	2.534791	8.923594
9.379292	1.5663501	8.319649	11.092545	3.4039345	6.1636257	12.413427	3.5474763	8.325417
9.409893	1.7789717	3.199976	12.013268	4.4055505	6.6470485	12.979505	3.8270173	13.575706
11.144259	2.351259	10.547816	8.271757	1.886319	7.101039	13.41518	3.2219052	15.74764
10.3414345	4.4838233	5.1845036	11.524719	4.671936		9.710604	2.0657368	4.5918484
10.9621935	1.35248		10.285686	3.4979126	5.7792606	11.6734295	2.3488646	12.831517
8.6456175	2.1281893	1.5393223	12.156006	3.3754923	10.748687	10.47951	2.1934197	6.0397816
8.777619	1.2563646		10.257697	5.6225843	7.0487666	14.104651	10.550578
9.035839	3.4153469	3.7091703	12.756088	4.0490055	10.484202	10.9621935	1.8280572	9.269476
9.224763	1.9204571		10.803697	4.0323424	8.579622	12.574498	2.2693481	8.464573
10.61579	2.213763	7.02864	11.092545	2.8578854	8.660069	12.979505	3.0576322	12.747806
11.917161	1.9594104	7.5833135	10.750344	3.2638042	9.082924	11.989314	2.907742	10.772821
10.669816	2.2356231	7.835657	12.250239	7.19606	7.8305826	12.756088	2.6713204	12.838401
11.29798	2.1465495		10.696726	2.9264069	9.715707	11.066597	3.77092	6.6511354
11.246974	3.746624	6.5847344	9.915677	3.4222324	3.5164013	10.935937	2.8808482	8.639182
8.875332	1.8351328		13.264321	3.1114562	10.588235	8.23693	1.3237916	4.4709754
10.723568	2.506149	2.55677	11.348758	2.9324634	7.8487453	9.8866415	1.4540441	3.4019926
8.875332	1.8791463		11.698031	2.308132		12.4596615	2.4706209	11.101776
10.9621935	2.8227332		10.17327	3.734724	4.3042855	12.413427	3.8636608	8.16638
8.678806	1.8199	3.7378705	8.971981	1.6331612	7.396734	12.250239	2.2581344	5.2143965
9.34859	1.3268452		10.088137	3.9435697	6.912992	13.585539	1.916463
10.803697	1.6386284		10.56149	4.0817785	8.077886	13.606684	2.7340052	11.732679
8.6456175	1.75039	6.150744	9.162221	1.6981809	6.7232256	12.037176	2.6001997
9.470799	2.2720077	4.2645993	12.390247	4.4564304	12.283704	10.696726	2.1525207	7.483517
7.732875	1.9934579	5.235274	11.844569	6.277886	6.394614	13.753786	2.52434
11.965311	4.2418447	2.7365346	10.696726	2.1917024	8.321432	10.257697	2.7280326	5.2421937
8.744805	1.597166		11.599312	3.4317405		12.343755	2.419719	10.326649
11.424501	1.8216944		8.375375	3.7724361		12.413427	2.0452735	3.6702318
9.740165	2.3585315	2.6187608	10.935937	2.0476024	7.3107095	12.482713	3.8835316	9.230564
11.348758	1.8849872		11.747081	4.2356515	7.71493	13.690936	3.0828643	12.194888
10.696726	1.7601167		11.272506	3.1600873	8.247438	12.8459215	2.6933446	9.8377
10.20149	2.1366446	6.2852798	11.549637	2.401335	9.17961	11.868815	2.915536	10.097408
9.440395	1.4328889		11.844569	4.7110195	6.4863276	12.957337	2.8458903	11.371713
10.883233	2.158161		9.9734955	3.0486655	4.5479445	13.089783	3.0106826	9.92762
12.179632	2.3195305	8.722508	11.014519	2.445754	6.976329	12.551616	3.456453
12.688297	3.947868	10.790298	11.323398	2.0591202	8.036066	11.698031	2.407311	10.130855
11.374062	4.192676	6.637652	11.170026	4.135087	7.634769	10.56149	2.9208355	5.3737235
10.642838	6.4727187		10.777053	4.301943	9.107681	13.753786	3.541403	8.228731
9.799018	2.7940495	4.506964	10.506908	2.7819178		11.6734295	3.2643688	8.536858
10.369197	1.5652541	3.663962	10.088137	4.3453903	4.9606285	13.307599	3.565025	13.333782
11.524719	3.1428428	3.5842936	11.014519	1.9820637		9.13079	1.713411	6.140372
10.17327	3.7271907		11.868815	3.7944438	6.626278	10.777053	2.4608119	5.966427
8.375375	1.9510653		10.002278	2.8482857	3.2285264	11.698031	4.901657	10.814392
10.534234	2.0061336	7.4217157	11.092545	2.3340402		10.803697	3.5946198	4.391781
10.642838	2.9705677		11.820272	4.7854195	5.3934655	10.313598	2.1371615
9.501106	2.2793665		8.777619	1.754797	2.8488142	11.374062	5.01589	9.096267
9.710604	1.9413073	3.6527011	11.348758	3.267383	7.7201147	12.733531	3.6822178	9.572093
7.8801813	1.5504981	4.135576	9.193544	2.5943	4.2858763	12.6429	3.0155222	5.650085
11.170026	2.3617604	4.1149373	9.944629	3.0895002	1.8346409	10.803697	1.6845442
9.651212	1.634976	7.625586	12.551616	2.65309	8.859974	10.803697	2.5188115	6.4118276
8.545278	1.7440761		11.449638	2.856104	7.1054	9.162221	1.290528	7.5308776
10.723568	2.6491578	11.217525	11.474719	2.8243778	9.914604	11.698031	3.077574	5.8042064
7.5064974	1.7872101		11.722582	4.5487924	12.210425	11.195734	3.2479033	3.2770016
10.47951	2.7223892	3.20745	11.118432	4.4043317	8.721725	12.912887	4.0466857	10.561213
10.396885	2.069941	5.0284214	11.499745	2.2090676	7.658515	12.156006	3.11457	6.718111
9.224763	1.2909949	5.5637155	11.092545	3.7327747	7.060532	13.8786335	3.4124558	17.038893
8.23693	1.9324245	6.2667894	13.023728	1.7176193		10.4244995	2.045903
11.348758	2.1608422	7.287808	12.061035	3.0993469	6.773474	14.936202	3.2441518
10.9621935	2.6806817	1.948453	7.4295063	1.6993358		9.915677	2.4453301	6.458072
11.092545	2.3372157	9.8888855	12.297086	2.9456701	10.016045	13.9406395	4.294654	15.842711
11.272506	4.62061	5.7720885	10.696726	3.416574	4.7863817	12.778606	2.6865113	7.1669464
11.574502	1.375908		12.179632	2.9255605	6.95638	12.061035	2.629135	10.920857
9.85752	2.1415389		11.599312	2.613504	8.359565	13.606684	3.6769247	10.305917
10.803697	3.7934477	7.232037	10.669816	3.5696528	7.6511693	10.883233	3.6277294	4.411711
9.379292	2.0880048	5.9471827	10.856786	3.4356825	8.5235195	11.820272	2.3492243	8.181305
10.696726	1.72628		11.170026	1.5266386		12.528689	2.5700092	9.579224
10.777053	3.5143476	6.1576586	11.549637	3.178655	6.266407	13.001636	2.8856728	11.024879
13.001636	3.1825926	8.505502	12.482713	3.049813	8.836203	11.820272	4.734805
9.09925	2.0283332		10.61579	2.1075892	7.513964	10.909616	2.2041762	1.3259507
10.669816	1.816597	7.4586296	11.348758	3.5730376	8.75898	13.981823	2.8286502	16.949371
10.257697	4.735204	8.360683	11.323398	3.5182807	8.891612	11.624071	4.7558975
9.621378	3.5083692	3.0612655	10.883233	3.3103848	9.501253	12.6429	3.150549	6.2245255
12.084847	4.1777005		11.599312	3.0336225	8.144682	10.313598	2.3364549	7.4701
10.803697	4.1387124		10.396885	3.4939675	8.552594	12.733531	3.6229901	8.764535
10.313598	2.7581353	5.7493043	10.669816	2.9259017	11.423766	9.710604	2.0050058	5.3982983
9.255875	2.6000082	5.4817467	12.778606	2.5888834	7.940004	12.179632	2.7027693	5.9105926
9.915677	2.4573462	3.6879003	11.323398	2.9809806	5.5921664	12.2736845	3.2748733	8.988779
9.621378	1.5355014		10.988388	5.819145	4.62446	10.856786	2.3391016	7.192994
9.85752	4.5343614		11.795926	3.4217916	7.62096	13.001636	3.0437381	13.568348
11.348758	1.8852926	8.420657	11.747081	4.4786386	11.562963	13.1773405	3.0408874	13.610499
10.56149	1.6540734		6.113374	1.660285	7.386873	13.8786335	2.8065913	10.149564
9.621378	3.7701716	5.106093	11.94126	3.4390063		13.24263	3.5371342	6.9339323
10.61579	1.4491662	6.9124675	12.084847	5.507945	7.78615	8.777619	1.2933471	7.3728123
10.396885	3.8430228	3.8369768	11.040589	5.5018854	7.7390547	11.066597	2.6018531	9.108889
10.506908	3.8072426		12.084847	2.930814	7.815606	10.909616	2.8371623	2.906517
10.369197	3.0263226	7.8795576	12.132333	3.664597	4.065094	12.551616	3.0495327	7.273513
10.144972	1.808419	9.560514	11.698031	3.2384255	6.1197205	14.043372	14.093465
11.221383	4.062212		12.156006	4.398303	11.000525	13.24263	1.9103256
8.131548	1.9207317	5.8680863	10.856786	3.9092221	3.4956422	12.390247	3.3476865	8.713029
9.591452	1.8152075	1.0287694	11.698031	4.52352	6.3108554	13.001636	3.2741327	8.412733
10.9621935	2.2391558	2.9818714	11.195734	4.255538	6.66038	12.482713	2.9064438	8.645771
11.474719	2.1549373	9.703649	10.750344	3.685746	8.721515	10.17327	2.571816	5.192552
11.170026	2.2397704		9.13079	2.4169567	3.4445684	13.220903	3.0150988	12.412515
11.221383	2.105923	5.4919734	11.066597	2.572609	7.3439436	13.220903	4.200768	10.772054
10.03098	3.2442393		10.883233	3.6325467		13.133635	8.487495	7.900302
8.201953	1.9590197	6.401978	10.506908	3.2018607	5.353914	13.001636	3.4136107	9.352082
11.624071	2.067066	10.836269	10.935937	2.6980677	9.490605	12.935131	4.7367043	12.899959
8.40963	1.5845667		10.909616	3.3487089	9.1173525	10.642838	2.9836867
9.769636	3.2811108	5.185606	8.271757	1.6098884	6.4961386	12.482713	3.5357435	8.503291
7.9165792	1.8687778	7.4790998	10.5886755	3.780262		11.348758	2.3871553	8.039887
9.003966	1.9075904	5.0376678	11.917161	3.5442116	7.3391857	14.307025	10.751475
10.856786	2.7755263		12.2736845	3.9123344	8.228679	12.413427	3.096694	11.056361
9.561431	3.3512707	4.1821547	11.599312	3.4463449	10.355371	13.5006275	8.169332	12.781613
8.842881	1.4797797		11.424501	2.8495247		13.1773405	2.562745	10.320113
11.092545	2.8176954	10.240935	11.221383	3.19753	7.3882155	13.479316	3.6077797	9.864462
11.323398	2.9214337		9.828313	1.5959309		9.828313	2.6425233
10.988388	2.0522747	9.02117	10.750344	2.8627412	5.154654	13.8786335	3.369128	12.798567
8.201953	1.5276524	5.530723	8.81031	2.3919363	7.6303635	8.678806	1.2444633
11.014519	2.0575576	6.0506673	11.844569	4.471017	5.696898	13.8786335	4.4048023	14.754917
10.20149	1.9438866	4.2548537	10.5886755	2.6899395	9.048441	12.979505	2.1956472
10.803697	1.5724384	6.1638575	11.524719	2.8332505	9.786256	12.528689	2.521517	7.8371124
8.477725	1.3306029	4.958063	9.34859	1.9996601	6.207159	11.722582	3.808874	11.764039
9.13079	2.2657285	5.2754474	11.118432	6.1597095		11.844569	2.825851	10.100669
10.059599	2.2722547	5.505825	11.374062	4.0616536	5.472425	9.944629	2.7080038	5.6461596
10.750344	1.673687		9.799018	3.6799858	4.8685865	12.108613	2.32954	7.264202
9.85752	2.8057292	4.063745	11.917161	2.766012	11.635364	11.449638	2.7323177	9.781475
9.561431	1.5590956	6.1618633	10.642838	3.1735117	5.4687133	12.037176	2.9196167	8.541639
11.014519	3.8115852		10.856786	4.1875887	10.34876	11.348758	3.1773028
10.642838	1.5962387		10.909616	2.6126494	6.48986	12.108613	2.877095	6.7063994
10.61579	2.601236	9.4454565	10.03098	3.838357		11.29798	2.3869731	3.2214286
8.777619	1.9476513	3.5347557	10.5886755	2.9719427	6.60109	11.965311	3.3551862	10.554171
8.939881	1.3794299	5.6795893	12.8010845	3.2025201	7.8129396	12.436565	3.8051183	7.9770956
8.545278	2.684928	4.893564	10.777053	1.4369494		11.221383	2.1154826	4.9511423
9.651212	2.2774146	5.718291	12.505723	2.6592205		14.526378	2.9708667
11.698031	3.3040311	6.388773	11.499745	6.3034387	3.122992	12.226748	2.812829	11.314918
11.118432	2.4828668	10.211922	11.648777	3.9433894	5.175556	9.003966	1.9855702	5.4666924
10.452042	1.7000766	11.367942	10.9621935	3.884224	5.971732	13.023728	2.7153609	13.1125
11.221383	2.135847	7.210413	11.092545	2.702622	8.105079	13.350735	3.0977328	8.100054
10.803697	1.9633117	7.5185585	12.156006	3.276923	8.589465	12.226748	3.51539	9.510772
9.470799	2.2017195	6.578392	12.226748	2.838132	9.643526	13.436593	2.9448423	8.621587
10.17327	1.4030107		11.424501	2.8025477	10.412104	14.185947	3.1072989	9.948038
10.56149	2.796227	6.5900555	12.551616	2.7818484	9.948876	13.774673	7.0633
11.39931	2.075177		12.343755	2.7241583	11.344562	11.549637	1.8636698	6.489074
10.723568	3.1203356	7.0431395	11.246974	1.3791741		11.29798	2.3191547	8.035802
10.088137	4.4362984		11.39931	4.026291		11.449638	1.8605299
9.915677	2.7917695	2.5399623	10.56149	2.5472908	7.6816516	12.390247	2.501885	10.892853
8.271757	1.8504454	6.6258082	11.424501	4.9302225		13.199141	2.423648
9.8866415	2.802853	5.172809	10.506908	3.1056516	6.4438643	12.482713	3.8597608
11.747081	3.0232413	7.617548	11.195734	3.139155	6.5528927	10.669816	2.2668245	6.7164397
9.915677	2.8905547	7.597183	10.506908	3.154823	7.2962284	11.574502	2.1614163	10.4085655
10.03098	2.6800764	5.9116664	12.320442	5.7156096		12.013268	4.4252315	5.310634
11.374062	1.7130799		11.221383	2.2243538	7.714248	10.830273	2.6141222	6.7859573
10.17327	1.6818229	6.4202285	9.944629	1.6021358		11.989314	2.2989318	8.223399
11.040589	1.8371545	5.7436204	11.348758	1.7156762	8.115983	13.067802	3.5048954	7.0712943
8.477725	1.5384684	7.094775	12.179632	3.4535663	7.172096	12.890603	4.6557693
10.534234	2.0779393	8.681421	12.2736845	13.928414	9.786066	12.935131	2.7169683	11.640042
10.313598	4.667026	8.06122	10.506908	1.6720614		13.899334	1.9594774
8.340979	1.6339712		11.29798	3.9320025		11.624071	5.6252933	6.4207673
11.698031	3.4676912		12.778606	3.5278513	12.175447	11.374062	3.6404195	9.858996
10.002278	2.5423644	6.519726	11.170026	2.8646765	7.0522933	13.199141	4.6794915	8.380932
11.624071	1.7201566	8.575412	10.229632	4.125711		12.868281	3.8336766	6.916579
10.534234	2.6706426		11.040589	3.1603715	10.226266	15.409883	4.6908016
10.56149	2.830905	4.295061	11.549637	3.662237	7.8803716	13.690936	3.5566192	12.00966
12.2736845	2.2299874	10.837333	11.624071	2.390581	6.757006	10.803697	2.7446156	5.382408
10.088137	4.4597573		12.037176	5.4195976	5.29136	13.774673	3.4463303
9.440395	2.689828	6.6206236	11.868815	2.7768025	8.910434	11.118432	2.9206114	6.387467
9.379292	2.2542472	6.3990755	10.56149	2.8232365	6.018844	14.526378	3.4936013	13.572934
10.17327	3.1158662	2.6960464	10.777053	3.7305264	6.313921	11.014519	2.4858587	6.569703
8.907665	1.8263531	5.643195	10.20149	2.9242947	5.378752	11.698031	2.4372745	8.103235
7.7699633	1.9757727	6.161594	11.698031	2.161805		12.8459215	2.8604	8.104963
10.452042	1.7097932		10.452042	2.5583036	5.895618	13.264321	3.6149678	8.434595
9.769636	2.3054407	1.0851891	10.803697	3.4672594	5.0717015	11.474719	2.4465969	8.457384
9.828313	2.87284	6.5822725	11.599312	5.3044486	6.321226	12.505723	2.6942852	8.07158
10.642838	1.688359	6.1510735	11.747081	8.191054	2.5362954	13.711918	3.1827338	5.8773217
9.944629	2.1536415	5.7708063	11.195734	6.597753	9.196898	12.66562	4.0017705	11.326535
10.909616	1.9532089	6.149179	10.229632	3.0464814		13.285977	6.5811663	11.4453125
11.424501	3.437928		12.108613	3.0798173	7.9983478	12.108613	4.937358	8.225917
10.369197	2.0767367	9.674929	10.17327	3.5767448	5.026079	12.4596615	2.1006439	2.702205
10.20149	1.7875429	9.161513	9.944629	2.8503573	4.025015	13.285977	3.6640964	12.298976
10.534234	2.903874	4.0184674	10.777053	3.1402352	6.4603276	11.014519	2.7069292
10.059599	1.5652398		10.909616	2.842568	9.05349	12.250239	3.491536	10.386971
10.257697	2.2938714	6.5076394	7.843614	1.1980373	7.8888836	14.58563	2.2909548	6.8126626
9.255875	2.3023036	4.5915956	10.803697	3.0702267	9.573191	12.2736845	2.5066857
9.944629	2.5091293	5.8260937	12.226748	2.9592335	9.092122	12.756088	1.967006	4.6458974
10.777053	2.3456697	4.6020365	10.56149	2.3589482	11.658385	13.436593	3.4416697	12.196895
9.740165	4.465993	6.8401656	12.413427	4.529249	10.971154	12.574498	3.13489	12.021047
10.3414345	1.9305928		10.059599	4.3123264		13.199141	3.523645	10.764218
11.272506	1.908875		11.795926	2.6976094	8.098988	11.374062	2.1660008	7.401141
11.118432	2.5479996	7.487287	11.698031	3.1983552	5.059402	12.979505	3.2905345
9.34859	1.7677634	2.2772553	11.549637	2.8169234	11.582082	11.144259	2.780488	10.482313
10.534234	2.1439288	5.73717	10.059599	2.9564834	6.0746603	12.390247	3.5986524	7.2701106
9.651212	1.6902611		12.179632	2.5409265	9.021573	11.698031	4.997938	10.460447
10.03098	2.1083736		11.014519	3.7064214	4.2563496	13.543149	3.5954235	12.96791
8.40963	2.1617887		10.723568	2.651061	9.074253	12.823523	3.786416
10.313598	2.184822	8.432956	9.828313	4.04179	3.6513977	13.816352	2.445272	10.822242
10.229632	3.6855457	5.6412773	10.856786	5.158337	7.479074	13.669921	3.872234	13.482204
10.144972	2.5575671	8.68754	11.624071	3.1541636	7.116411	13.606684	3.798391	8.466106
10.803697	2.0931792		11.29798	3.3117328	9.576438	11.449638	1.5671351
10.777053	2.3516798	7.8819885	11.221383	5.54485	8.005873	13.1773405	3.9043965	10.917089
8.375375	1.6222068	4.144399	11.474719	3.713452	5.9321437	11.014519	5.403875	5.3292975
11.374062	1.7987281	8.240533	12.179632	3.233432	8.8991375	11.698031	4.369518	7.9853354
10.803697	2.971197	6.489756	10.4244995	3.0526726	4.830949	11.449638	1.7663972
10.9621935	3.6648107		10.723568	3.3940718	6.48415	11.499745	3.4733496	7.707456
10.696726	2.5525644		10.452042	3.081433	11.106562	12.551616	2.9112537	11.853438
10.506908	3.878999	8.48264	12.013268	4.488778	6.5752444	12.597341	4.9649625
8.271757	1.8515961	6.167358	10.988388	3.4438007	6.2627563	7.2334423	1.9526643	6.208337
10.723568	1.9292511	4.564025	9.944629	2.406035	9.838969	13.1773405	2.458543	11.518173
7.6581597	1.9110634		10.935937	3.441005	8.4907465	12.179632	3.6211002	10.536578
10.03098	1.5673798		10.506908	2.929351	6.0476584	10.506908	1.5908401
10.285686	2.2556973	7.7181067	11.272506	2.7286878	8.335133	12.710935	2.9776108	11.299011
11.39931	3.1272743	9.84617	10.988388	5.7950478	3.9103842	12.957337	3.4107728	8.853602
8.777619	1.9641271	6.5285096	12.528689	4.146813		11.374062	4.138926	11.001596
10.03098	2.9711115		11.066597	1.8274194	5.3459644	13.111728	1.9162672
10.506908	3.0275574	10.803345	12.061035	2.579198	13.514235	12.132333	4.1452165	11.706816
10.396885	4.0994997	6.382708	12.084847	3.1737373	11.471703	10.723568	3.2837791	8.783342
10.56149	5.212243		12.597341	4.3121486	6.5123844	12.868281	2.6259286	12.721751
10.803697	1.6629137	7.79597	11.771528	3.158937	7.1676006	11.195734	2.4169362	8.936526
10.4244995	2.426599	7.1640544	10.935937	3.4662852	4.9743505	11.474719	2.1861255	7.098246
10.830273	2.0636163	8.816976	11.698031	4.2912316	8.003037	12.226748	2.3940878	7.9536767
8.842881	2.4000287	5.409058	11.599312	3.399692	5.999736	12.436565	3.2060108	9.077287
12.6429	5.213498	8.445254	9.34859	4.0525484	8.927416	12.226748	1.6480216
9.710604	2.697083	1.166943	11.221383	4.734298	9.849307	11.092545	3.8695292	7.9894824
8.81031	1.6330285	4.4523587	12.8010845	3.3420188	8.678938	12.688297	3.6064959	10.095091
11.965311	4.13615	7.4851785	11.195734	3.5710793		12.935131	2.165639	10.663878
10.669816	1.806293	2.2271156	12.297086	3.6085515	10.030548	12.505723	3.2752373	8.500948
12.2736845	2.3377109		10.61579	3.6653185	8.605056	12.823523	2.402298	9.041218
10.47951	2.4477384	6.5075135	12.203214	3.4830031	11.2918825	17.81533	10.278288	8.773603
10.17327	1.6352392	9.08448	10.3414345	2.7060225	4.8263655	11.747081	3.5077238	11.566403
12.037176	2.061692	7.299244	11.424501	1.7196927		11.94126	3.9792273	8.956788
10.642838	2.9480875	6.829406	11.795926	2.3968384	10.232128	13.067802	3.2117722	12.517609
11.014519	4.1553297		11.323398	3.717878	5.5430245	11.94126	2.4166522	8.495777
10.229632	2.6508477	5.0252934	11.747081	1.3009838		12.935131	4.7333717	14.1748705
10.883233	10.2251425		10.856786	3.3812516	9.380053	11.820272	3.639855	6.9104886
10.17327	3.2819955	6.0833664	11.549637	3.7514834	10.050621	13.521906	4.2950425	6.635995
10.3414345	1.6165906		11.39931	11.98373		11.474719	2.5583625	6.118516
12.226748	1.5217451		10.56149	3.73363	4.0720606	13.111728	4.3795376	10.178804
11.066597	1.6745145		10.935937	3.5789351	9.462586	13.521906	3.7295964
10.696726	1.8472615	6.9414754	11.092545	2.516414	8.562503	13.111728	2.8748946	8.997977
11.893012	2.7259557	7.0750217	10.750344	3.055937	7.6194606	11.170026	2.1692796	6.886786
10.369197	2.3960047	8.711909	9.531316	1.6006361	5.7579107	12.957337	3.7767563	8.665055
10.506908	2.6360486	2.4253736	12.037176	2.787411	5.614536	12.733531	3.328332	12.574141
9.561431	1.9569829	4.1715527	12.3670225	4.111288	9.095084	13.899334	2.4622376
10.5886755	2.1224198		12.203214	3.6408896	7.3453684	12.413427	4.5378585	2.6896377
11.348758	2.2219954	6.8634186	11.722582	3.3449302	5.990922	12.037176	3.1273637	9.55914
9.409893	4.325775	2.2552059	11.221383	4.740542		11.014519	3.311943	7.424057
8.678806	1.928426	6.262823	11.868815	3.9143813	6.999931	9.224763	1.1989256	8.569664
9.13079	2.3289325	3.7236834	9.501106	2.706926	2.4065757	12.156006	3.2052186	9.033803
10.669816	1.9111224		9.255875	1.5024964		12.156006	3.6342578	9.845158
10.396885	2.714631	6.336792	12.250239	3.1512973		12.710935	5.225828	8.747091
9.561431	3.1868138	4.0933313	10.4244995	2.9819176	7.3847704	13.627795	3.899625	13.610459
10.909616	3.3834693		11.722582	3.6921704	7.420874	10.988388	2.8717577	8.090327
9.740165	4.0070987		9.828313	3.836758	4.482846	12.320442	3.3462477	8.824479
7.8801813	1.1690968		11.449638	3.434861	9.632068	13.981823	2.7349515
9.561431	2.9290917	5.45691	11.524719	2.9547403	8.047826	11.989314	3.8486814	9.775162
10.3414345	1.798074	7.544099	11.118432	6.278148	8.6819935	10.9621935	2.378852	9.418357
10.03098	2.0778058	7.0815825	11.118432	3.280131	7.858712	12.935131	3.27819
11.474719	1.4103166		10.9621935	2.1992395	7.7079353	14.9938345	3.1756094	11.8292885
9.440395	2.6254816		11.917161	2.6871762	8.835707	10.935937	2.7086904	6.392708
11.195734	2.455882	5.228962	12.203214	6.541752	10.5438175	12.203214	2.0284243	7.603032
11.524719	2.39137	8.602921	11.040589	4.4575253		10.750344	2.7948434	5.71433
11.272506	1.8467928		10.47951	4.9877295		13.220903	2.742315	13.002914
9.621378	2.0723531	6.084512	12.297086	1.7187268		14.407145	3.5154212
10.116594	2.6693037	1.213771	11.574502	2.1213837	8.458932	10.803697	2.4003608	8.481713
8.40963	1.7897615	6.452434	12.013268	3.1011214		11.722582	3.1918902	11.23076
11.917161	2.5154047	8.151499	11.893012	4.1776333	6.36708	14.486743	3.0212529	13.364595
10.002278	1.7256237	6.233643	12.037176	3.7485313	7.145881	12.957337	3.523308	9.318453
11.246974	2.1894672	6.278482	11.698031	4.47457	12.056933	10.47951	4.088366	9.519737
8.678806	2.251498	6.5714073	11.868815	2.602839	9.111376	10.17327	2.5722334	5.6822734
10.56149	2.0422144	8.181533	13.023728	1.866538	8.125697	15.687228	3.2140384
9.944629	4.8869247	6.057468	10.452042	3.7776232		12.912887	5.2003584
9.13079	2.2125404	5.3047595	11.170026	3.8510826	12.119383	11.549637	2.4023108	9.717835
11.624071	2.1057093	10.069816	7.6956077	1.4931381	6.454192	10.088137	3.2106225	6.3667946
7.732875	1.7830395	6.724815	11.893012	3.117462	7.635183	10.452042	2.4793234	5.601291
10.059599	2.3464377	5.4773545	11.144259	3.5077689	5.749986	11.524719	3.7308397	11.207254
9.409893	5.0697694	6.7122736	11.221383	2.8281715		11.323398	4.6506543	8.615234
8.678806	1.9871783	5.38306	10.257697	3.7547603		10.9621935	2.0416183	6.6170835
10.4244995	4.700906		12.4596615	5.942202	9.491581	12.528689	5.5454273	8.1164055
11.118432	1.8816199		12.912887	3.5671458	8.97016	12.574498	4.990701	11.572838
10.935937	3.9056518		11.374062	4.101648		13.543149	2.7284334
11.348758	2.6985505		10.750344	1.5266988		10.116594	1.8056375
9.915677	2.2745376	7.0633993	12.778606	2.2960386		11.868815	2.585839	8.845823
11.195734	1.3946112		12.505723	6.298522	10.614903	13.606684	3.1068046	11.853679
10.61579	2.3849757	7.438267	11.144259	3.1559594	7.3835187	13.111728	8.55988	12.03315
10.285686	1.9799653	8.74957	11.195734	3.0549915	5.918338	10.988388	3.1016593
9.828313	1.5741575	6.257618	12.2736845	3.5786107	7.884427	13.5006275	3.190315	5.1135254
9.651212	1.5589343	8.602241	11.323398	7.690668	6.6289005	12.574498	3.5684361	11.901097
9.409893	4.6236773		10.56149	2.9333568	6.6178837	11.549637	3.377649	6.7745137
10.696726	1.7287872		10.909616	2.469483	8.564241	13.774673	3.9250264	11.841318
10.777053	2.7351782	6.1222267	11.39931	3.304913	4.774563	12.620141	2.5024076
9.680953	1.629982	4.75678	11.917161	3.3529773	8.559595	10.696726	2.5667741	8.760635
10.988388	2.2253537	10.259603	12.061035	5.684873	9.682895	12.957337	2.2882404
9.317787	1.810051	4.4240055	10.116594	3.4070907	4.6796756	12.4596615	2.687852	6.8677893
11.092545	2.159946	5.601098	9.255875	2.4012156	2.9297612	13.023728	3.1337578	10.81845
10.285686	2.5025182		11.170026	4.871164	3.3921702	11.499745	2.266798	9.573888
11.348758	2.2272356	1.7191726	10.669816	2.3380678	9.179562	12.868281	2.3857915	8.6060095
11.424501	3.8969483	7.463288	8.612301	1.904891	8.408777	12.8459215	3.566041	11.647313
8.6456175	1.6215844	8.143438	11.989314	4.2657394		9.740165	2.0538435	4.5730715
8.545278	1.2982126		11.820272	2.5764198	10.194352	12.390247	4.476569	10.745408
10.696726	1.8353716	8.475732	12.620141	2.6454163	10.896367	12.343755	2.0993953
11.066597	2.9527757	6.077579	11.965311	2.3005595		11.39931	2.639901	6.47344
11.014519	2.7779598	5.9421496	12.868281	3.7013874	10.133443	11.449638	2.0091798
9.409893	3.1706116	3.2518415	11.549637	4.0748672	9.654845	11.844569	2.824832	9.00282
12.156006	4.17284	8.655608	8.477725	1.5692526	5.980595	13.393733	2.7617335	11.60809
11.868815	2.8436098	7.1975865	10.20149	2.6439073	8.92137	11.574502	2.5518131	10.703595
9.561431	2.1475735	4.609112	11.965311	2.2362554		12.013268	2.4155269
10.883233	1.5485188		11.449638	2.1139266		8.23693	1.3374972	7.0450506
11.092545	4.172029	5.66291	12.436565	3.3541775	7.2538958	9.651212	2.597031	3.0039027
10.534234	2.2734172	7.1054153	11.195734	4.250868		11.474719	3.0527167	10.635927
9.561431	2.690936	5.845641	10.369197	3.3805695	3.2874732	13.521906	3.7897737	14.661981
10.257697	2.7040663	6.1065965	10.696726	3.9532795	6.4720283	11.474719	3.3578086
9.34859	1.8216463		8.201953	1.5032419	5.613879	11.323398	3.3645282	5.13104
10.883233	3.5026836	6.57747	12.297086	3.035314		11.648777	4.415903	11.465014
9.440395	1.7313544	4.6642003	11.144259	6.6047506	9.096941	13.001636	3.517632	9.900794
8.777619	1.8497422	4.1621346	12.132333	3.9094927	7.8840933	11.868815	2.0640357	7.902096
11.195734	2.2836306		13.393733	2.333658		13.981823	3.7124786	13.007736
10.988388	2.4532146	7.214378	10.830273	3.6804202	4.5556726	12.226748	1.5683732
9.440395	1.831897	8.302599	11.965311	5.202604	5.6955185	14.165668	2.7718472
12.203214	2.67916	8.518906	10.396885	5.0143967	3.5507636	12.8459215	3.344886	10.251208
12.528689	2.8683689	8.572272	9.162221	2.805553	4.7255173	13.436593	2.677571	12.449513
10.144972	1.7133985	6.415724	8.6456175	2.0802515	6.7889485	13.479316	2.8945625
11.820272	3.3688157	7.775511	10.696726	2.1034086	6.6698303	9.379292	1.651522	7.78363
8.777619	1.7157962	6.62544	11.195734	5.798219	10.177555	13.711918	3.476693	9.657305
8.443747	1.5178789	5.782234	12.66562	4.045527	7.5966973	10.47951	2.689125	6.7328205
10.9621935	4.3319287		11.066597	4.840835	8.300782	12.390247	3.6619353	11.340072
10.116594	4.4238825		12.66562	2.5255697	9.188374	12.710935	2.7149866	11.532777
12.013268	1.850604		11.323398	1.8626575	7.5480375	10.56149	2.1024115	7.1299725
9.035839	1.7262031	5.841548	11.549637	2.607277	8.788918	11.698031	2.349592	4.973872
10.777053	3.5023367	5.775463	10.20149	2.7646966	6.1886477	11.648777	2.7236264	6.526906
11.39931	3.0235376		9.9734955	2.201305	7.431709	11.092545	2.7894828	8.849271
9.710604	2.0702267	8.796394	10.856786	3.7223265	6.835526	13.774673	3.5376782	10.783566
12.132333	2.1282742		8.744805	1.4484752	5.2213993	11.066597	3.3720908	10.809589
11.599312	2.4558272	9.1251	11.771528	12.659988		11.39931	2.8973744	1.8661277
10.088137	1.8780187	8.449867	10.696726	2.7514362	8.850174	13.372251	3.2455566	10.269021
10.313598	2.5724766	2.2009587	10.777053	3.536057	6.201599	11.170026	2.620772	6.877894
9.561431	2.4894135	4.0407004	11.524719	3.1957247	9.4306555	12.250239	2.5695713	9.634427
12.413427	3.7612598	9.164631	10.988388	4.1882505	8.830479	12.156006	2.9432013	9.724885
8.711868	1.673988	6.521979	11.092545	2.3546362	9.535471	12.868281	2.842517	11.142319
10.396885	2.8115215		11.648777	3.5309937	6.999349	12.688297	3.4265883	10.190251
10.4244995	2.3263218	8.093811	10.61579	3.9376569	8.149168	11.844569	2.3878906	10.6434965
9.067599	1.4079998		12.2736845	1.9376061	5.768736	12.226748	3.6991675	8.33093
11.014519	1.7357694		10.777053	3.9059064	3.0804706	11.989314	2.8445468
10.506908	3.2835965	4.2612133	12.597341	7.3871207	8.558155	11.795926	1.4351734
9.9734955	2.8338838	4.3265166	11.144259	3.897744	10.200133	12.8010845	2.6410515	8.328189
10.3414345	1.9687414	6.1580715	8.30644	1.6402168	6.1505404	12.226748	2.8664987	11.314576
9.944629	2.1314688	6.670627	10.750344	2.1879025	6.278103	13.774673	3.2899077	13.950793
10.257697	1.77436	7.3984995	10.144972	1.7644172	10.23367	12.912887	2.2752507	8.699325
9.224763	2.7528524	6.9070754	11.499745	4.2215366	6.969205	12.823523	3.606762	9.088844
9.561431	2.2175112	2.2010355	8.166826	1.6022445	5.5829034	13.711918	2.6943834	12.580866
10.883233	2.7292416	7.579975	10.935937	1.7146987		9.379292	2.1607065
7.9528112	1.722475	2.7130368	11.893012	2.7335138	7.7566056	11.722582	3.4275386	9.616285
9.34859	2.9161456	4.692144	10.144972	3.591912	2.9538555	11.722582	2.620427	10.533705
11.170026	2.4431484	3.1631205	11.6734295	2.9147284	8.797404	11.374062	1.8062395
10.935937	1.7358395	7.8337636	10.534234	2.1700265	7.705923	12.061035	2.354192	7.8699775
9.162221	1.627419	7.2656884	11.195734	3.2357328	7.6144667	11.94126	2.602521	5.070942
10.116594	1.7504861	8.640243	11.170026	2.5264714		14.859013	3.3419461	11.004001
10.4244995	3.0374742	8.40616	11.624071	4.7789307		13.627795	2.8924491	10.472513
10.669816	3.496783	7.5084496	13.001636	3.9358687	10.360994	11.94126	2.6914597
9.286882	3.2743385	3.8153138	10.803697	3.8086917	5.466834	11.449638	1.8482773	6.958438
10.935937	2.029725		12.179632	1.4359263		12.778606	3.5247781	10.708954
10.669816	2.5184474	4.6232834	8.777619	1.8432939	7.6662316	12.890603	4.2097087
11.844569	4.0230827		11.574502	6.9884877	8.753345	11.820272	3.7368572	9.050255
11.144259	2.976905	3.2219417	10.642838	3.043405	7.5010214	10.9621935	2.0077446	9.180862
8.166826	1.3231297	10.415543	11.449638	2.4961295	9.238826	13.5006275	3.8656707	12.883105
10.61579	2.0416136	4.2664156	10.116594	3.3368795	7.2303324	12.203214	4.6839533	8.572299
10.285686	1.7598331		11.698031	3.1767206	8.487415	12.528689	2.7615118	10.112907
10.506908	2.6986284	6.833784	11.424501	2.0778348	8.139207	12.620141	3.5153987	7.9274273
9.710604	3.2165396	3.4306798	10.935937	2.2395265	9.173212	11.771528	2.3827014	8.325061
12.061035	3.4897032	8.207264	11.771528	2.873876	9.696171	10.856786	1.9146391	4.661
10.935937	4.786501		12.528689	6.026038	8.066953	13.133635	2.156331	12.991438
10.20149	2.5301967	6.120762	11.844569	2.008825		12.297086	3.291608	9.840543
10.830273	2.1846955	8.103119	11.424501	2.8150263	7.5550904	10.909616	1.7762976	8.8298435
8.511569	2.2968836	4.4371166	11.965311	2.3023767	8.416213	13.350735	3.1668887	11.452579
9.621378	2.536646	1.869028	10.61579	5.665942	3.5447724	10.988388	3.0799985	6.6193256
10.803697	2.3311057	8.7906	11.549637	3.2672799	7.4839845	13.732868	2.713865	13.92931
12.66562	2.6300213	6.793341	10.534234	2.8156579	10.449341	12.108613	5.423613	8.082847
9.915677	3.238654	4.2741017	10.642838	2.089084	7.875599	12.250239	2.719079	7.7884827
8.81031	1.3742596	10.528861	9.915677	3.3847573	6.381671	12.890603	3.0199604	10.920146
10.313598	1.355391		11.624071	3.7605438	7.9986596	12.156006	2.8571036	10.418201
9.769636	4.105028		11.39931	2.7961922	10.131711	13.133635	3.402706	8.523661
10.856786	3.6520703	5.55832	12.013268	1.8096999		10.5886755	1.9004656
9.915677	1.6329015		10.909616	3.671487	8.295553	12.343755	3.5248682	6.5161858
11.348758	3.1629028	2.9728794	11.221383	3.267347	6.6172757	10.5886755	2.177013	6.1450396
12.66562	2.580484	13.038933	11.747081	4.2510395	6.358326	12.013268	3.4717839	12.135066
11.144259	2.2822278	8.47535	12.156006	3.2798927	8.799704	11.221383	1.8930812
10.4244995	1.4477915		11.221383	6.0433927		12.912887	3.1358547	7.3123956
10.3414345	2.4550796	8.139754	11.989314	2.5358949	8.449363	11.014519	3.7519782	3.354608
9.85752	2.1915555	4.8745265	10.506908	1.8887913		12.250239	2.6891916	10.079983
11.066597	1.9250705	7.8028708	11.624071	17.61385		11.29798	1.9074563	8.329935
9.317787	1.5685537		11.170026	2.1708274		11.698031	2.8111446	6.058162
11.449638	2.4412048	8.908043	10.803697	2.3942633	8.670122	11.6734295	2.531014	7.5599833
10.285686	4.0439224	6.6219993	10.642838	3.2804687	8.193986	11.221383	2.4252365	9.510018
11.771528	3.528063	6.911504	11.323398	2.2829654		13.436593	3.456433	12.412761
10.56149	2.4294796	8.060576	11.722582	3.0574572	8.68065	11.868815	2.2910454	13.248607
8.81031	1.6447343	6.824592	11.374062	4.841852	6.539653	14.165668	3.1572244	13.290269
8.23693	1.7665291		10.369197	2.294677	8.795269	10.988388	3.234646	3.85022
10.088137	2.3807094	6.3343616	10.3414345	2.1615572	7.194504	11.698031	3.1825027
12.061035	1.604501		11.965311	4.6445007	8.661831	12.66562	4.2067027	11.178775
13.111728	3.81314	14.448942	11.195734	4.38349		12.108613	3.484278	7.7064705
10.534234	3.5806081	3.5215285	10.5886755	3.989994	5.228635	11.29798	3.0309668	6.4394455
10.03098	2.1975455		12.132333	2.7176142	10.282914	12.436565	4.105499	8.085736
10.088137	3.537149	5.4546647	13.372251	3.118515	9.087144	12.6429	3.5230153	10.077992
10.723568	2.4513679	7.7309914	8.201953	1.6775404	6.881157	9.828313	1.6308244
11.844569	3.1585522	10.002893	10.396885	4.058257	3.5460641	12.343755	2.5599363	6.696704
9.769636	2.3115838	5.27532	10.452042	4.468408		13.285977	2.7389295
10.534234	2.8502755	9.798903	10.313598	1.8406982	6.4257083	12.890603	2.8893707	7.265741
10.229632	3.2227886	4.1560373	10.059599	3.6160312	2.3951259	12.226748	3.1731157	9.375297
10.669816	3.9372504		10.5886755	2.3495324	12.277741	12.037176	3.4413624	12.091993
10.20149	3.0189686	4.758157	10.935937	1.9402704	9.066127	12.756088	4.982324	6.2768216
9.621378	1.8373833	7.3751764	10.935937	2.520764	4.2296634	13.753786	3.0234559	13.232226
10.5886755	1.8390933	8.068112	11.965311	2.6181202	10.161981	12.688297	3.1021535	8.515692
10.4244995	2.525254		12.037176	3.0445945	10.944722	14.185947	1.8775667	10.955431
10.856786	1.6976678		11.893012	1.8354565		10.56149	3.2482932	3.919128
10.56149	2.8657606	4.859608	11.040589	3.1868703	6.478999	12.132333	3.3271968	7.158365
8.375375	1.3539333		10.116594	2.4296932	4.072685	10.988388	2.8955252	8.607963
11.844569	1.811244		11.868815	2.8351498	9.083973	12.2736845	3.532479	8.271433
10.883233	2.0189753	6.1673126	11.272506	12.266152	10.244661	11.092545	2.4709468	9.584752
10.642838	3.7585194	7.064463	10.723568	2.916881	6.0464873	13.774673	4.27468
8.166826	1.5386482	7.4711523	10.935937	4.281468	6.622531	11.917161	4.1407084	10.104621
11.698031	1.5508721		11.374062	3.7243836	10.888674	6.0661664	2.2114775
11.323398	2.429308	7.790294	11.040589	4.4263573	6.429158	11.524719	2.4085867	8.182259
7.6205273	1.3533027	4.8879147	11.221383	2.112966	7.833562	11.014519	1.8406445	7.588256
11.348758	1.932907		11.424501	3.4986238	7.644765	11.893012	3.4797025	9.854708
9.828313	2.8972006	2.781738	11.549637	2.435837	6.801919	11.820272	16.384947	0.40548095
10.313598	2.1003587	6.229986	10.935937	3.4836304	8.852865	11.195734	2.8525772	9.404654
8.511569	1.455701	9.564031	10.723568	2.752561	9.221572	11.499745	3.6201515
11.092545	2.3523927	5.8183875	11.6734295	4.718588	7.4366975	12.574498	2.8030808	13.287232
10.935937	2.3036604		10.56149	5.500397		12.226748	13.959059
9.162221	2.1521966	6.03832	11.771528	4.285808		13.41518	2.1569853
11.524719	3.510588	3.42713	11.499745	3.3877652	3.1727054	12.037176	3.0828466
8.096116	2.9192483	4.8630686	9.944629	3.0566502	4.044289	10.750344	1.7421597	5.031942
9.531316	1.5964578	5.8901834	10.723568	2.129587	6.710655	9.710604	2.6149616	2.4139793
8.578855	1.8625171	5.5681663	10.830273	4.6151505	7.4931726	13.220903	3.0424323	9.507591
8.744805	2.6055703		11.144259	1.8191016		12.6429	2.7947855	8.923493
8.578855	2.1044142		10.088137	3.2251227	3.0667748	11.868815	3.4878342	9.057028
10.803697	2.4245052	6.526222	12.013268	4.891244	8.037351	12.156006	2.5589638	8.036627
11.989314	3.4115286		11.722582	3.1378255	9.993093	14.165668	1.7706362
9.915677	3.4047644		11.424501	2.246383	8.384771	11.648777	2.1043258	6.0549827
10.144972	2.685618	8.143235	7.9528112	1.5390841	5.973315	12.2736845	2.457434	9.084855
10.452042	3.2029042	6.918591	12.226748	3.6519904	9.11324	9.828313	2.1942382	4.40877
10.56149	2.789993	4.1837826	8.511569	2.6268327	5.2499213	13.479316	2.6819582	11.239561
7.9165792	1.2714002	0.13531597	10.5886755	2.8779664	5.5916095	13.521906	4.7965317	11.507324
9.224763	1.2448742	3.1716206	12.320442	4.0321474	5.188621	13.329185	13.977331
8.545278	2.9724753		10.452042	3.6921704	9.525625	12.320442	3.057153	9.457985
10.20149	2.404187		10.883233	2.7161396	2.8922908	12.6429	3.289815	7.2884855
10.9621935	1.9517878	6.3881907	11.066597	2.2322874	5.491315	12.935131	2.812539
12.108613	4.3762403	7.6789317	12.061035	4.35478	8.374087	12.061035	2.6757715	6.396469
9.13079	1.5061494		10.723568	2.88659	6.2163343	12.037176	3.1189623	7.7106876
9.255875	3.119206	7.472266	11.698031	2.9508598	10.413732	10.285686	1.9671725	8.62898
11.014519	1.4823966		9.651212	3.0068939	4.175708	11.917161	3.8760443	8.233993
10.47951	2.7315326	6.1950183	11.624071	3.5628715	7.8512197	13.24263	4.2449384	11.918083
9.591452	1.9105476	5.929052	11.648777	2.5498445	8.446229	11.474719	2.8407373	7.720113
11.170026	2.9926987		8.131548	1.7876875		12.551616	3.5936348	6.713919
9.409893	1.4011433	10.365328	10.229632	2.5194407	6.5722814	12.823523	3.872322	8.397883
8.777619	2.3687823	5.605101	10.56149	4.817203	8.648197	13.023728	2.333095
10.369197	1.9832715	5.244507	12.710935	3.1346142	10.802609	13.627795	3.6603947
7.6956077	1.2464979		11.989314	3.64203	7.474787	11.747081	3.879469	8.666546
11.965311	3.0234842		11.092545	2.711869	10.450167	12.084847	3.50781
10.988388	3.0295033	3.0662134	11.014519	3.6919065	6.834598	9.85752	1.8010421	5.3084073
10.116594	3.7392883		10.669816	3.3893754	4.8486767	11.893012	3.777564	8.829742
8.375375	1.6176753	7.2662888	11.221383	1.2025163		12.505723	2.4212065	8.852519
11.118432	1.7609305		11.820272	3.504952	8.083019	12.108613	3.279389	6.512487
8.711868	1.3480263	8.632004	11.795926	2.519817		11.348758	3.1399553	12.972198
8.545278	1.5849508	5.8354173	11.94126	1.6319699		12.528689	2.5927675	10.220455
10.856786	3.1501377	5.382399	7.732875	1.4375863	3.7935245	10.669816	3.10688	8.96691
8.131548	1.9948368		12.620141	3.4290648	11.643876	10.856786	2.5393305	3.8546221
8.971981	2.437109		10.830273	3.3405879	7.970172	11.424501	3.0176363	7.866961
11.118432	2.9118652	8.105187	12.203214	3.0973186		10.935937	3.444385	9.559898
11.989314	2.3314958	7.3627796	10.3414345	3.6036503	3.6335325	10.396885	3.4054792	6.3840203
11.599312	2.595876		11.170026	3.7976012		11.868815	2.5069542	4.959272
7.468101	1.3459036	6.42264	11.722582	3.5422475	8.196093	10.723568	2.1270251	8.283557
10.20149	1.6754309	9.191604	10.777053	5.2509365	6.9692774	12.320442	3.058566	10.981345
9.224763	2.6408677	4.981499	10.144972	3.7354448	0.24196795	11.868815	2.7485068	10.360079
8.777619	1.5457474	5.092912	10.669816	2.1614306	0.42158237	12.6429	4.394824
10.369197	3.1544483	4.4916296	13.648874	3.561257	12.989465	12.3670225	2.740203	6.611594
10.257697	3.1727667	5.6383276	12.179632	4.3971705		11.599312	4.043097	7.83299
11.195734	1.4976903		11.374062	2.921827	9.087826	10.750344	3.4596255
8.443747	1.4729528	4.9189262	11.246974	2.8075728	10.407948	11.893012	3.9530776	6.4279246
11.195734	2.0048723	4.507995	12.320442	1.8307778		12.413427	6.287321	9.14725
10.116594	2.9542587	5.6766577	11.170026	4.666818		11.374062	2.3857703	3.8328612
11.323398	2.1580198		10.909616	2.8808105	8.662723	12.890603	2.8760178	12.159936
8.711868	2.285134	5.780878	11.6734295	4.8492823	6.3763943	13.199141	3.3243568	12.546098
10.452042	2.6672194	4.077663	12.037176	2.9122853		11.698031	4.050896	11.743794
10.47951	1.608391		12.436565	3.6190746		12.756088	3.1729674	8.950353
8.6456175	2.6854317	7.352098	9.769636	2.4106014	3.7605205	11.965311	2.4075053	6.7769713
9.710604	2.1412175	1.3834833	9.255875	2.1826162	6.6879635	12.597341	4.0463395	9.878188
11.040589	3.100892	3.0669346	10.313598	3.328969	2.453518	12.2736845	3.065659	7.7378283
10.534234	1.8647013	3.1904495	10.909616	1.98535		12.6429	3.1422231	6.7735424
10.3414345	2.876154	6.05866	10.116594	3.15198	3.6761198	10.830273	1.9226038
11.014519	3.2405896		11.092545	2.3897269	8.009908	11.844569	2.7172265	7.813294
10.506908	2.147384	6.9564877	10.642838	3.501717	7.156912	8.744805	1.5225677	6.6866355
8.40963	2.2662196	6.350246	10.642838	2.9661965	6.9022655	11.648777	2.879044	8.827565
10.777053	2.1360962	6.2345448	11.374062	3.49844	6.871468	13.8786335	3.1226368	11.392153
10.723568	2.110876	8.762089	12.320442	1.9166999		11.29798	2.9517813	8.221737
8.6456175	1.6174812	9.4368725	10.856786	2.6583974	7.708211	11.868815	2.910688	12.800043
7.11321	1.5557966	4.854289	10.642838	1.7692256	7.1736903	12.226748	2.545828	10.932568
10.03098	3.2001505		11.648777	2.1280913		10.3414345	2.546018	7.8313785
9.470799	1.6440105		9.944629	3.3343437	0.34488678	12.4596615	3.5739074	9.445124
8.6456175	1.6461215	6.0840836	12.4596615	2.4877884		7.9888787	1.9152452
8.40963	1.1385657		11.6734295	2.567648	10.7622795	12.935131	4.5736694	9.443881
8.678806	2.1292953	5.821247	9.9734955	7.749314	7.2988987	10.935937	3.5995972	9.929596
10.803697	4.453273	7.0111237	11.94126	3.6616716	7.3716273	12.343755	11.521574
10.9621935	2.476656	4.978632	10.03098	2.3598359	10.580779	11.722582	2.7969553	9.761623
8.875332	2.967811	5.8472304	13.220903	5.2621055		10.750344	3.0101945	6.3637357
11.449638	3.0711026	12.117536	9.828313	3.066787	8.462758	12.935131	3.5574987	11.961764
8.907665	1.8559195		10.116594	3.2456684	5.5472093	13.372251	2.8920758	13.570031
9.915677	2.8700144	6.7360134	12.710935	5.147577		10.4244995	3.2219625	2.9087691
10.909616	2.283233	6.7002964	10.56149	3.938661	8.18576	11.917161	2.290826	8.8238
11.272506	2.4875739	3.2322533	11.844569	4.0129337	7.2522354	12.957337	3.9556558	8.603608
8.545278	1.6411262	6.112388	11.820272	2.3268766	3.5358195	9.915677	2.2753618	7.7856274
9.440395	2.0718603	5.755081	11.39931	3.416628	6.764376	10.313598	1.5550759	7.667709
10.669816	1.8431576		11.144259	2.9030118	9.551652	11.549637	1.934312
11.092545	3.8770678	6.4480824	12.226748	1.6024033		13.285977	3.246684	12.312469
10.5886755	5.102396	7.969564	11.144259	2.9757507	7.4582586	13.199141	4.135954	10.132163
10.369197	3.8123906	2.415355	11.965311	3.4243565		9.317787	3.164008	3.186977
10.257697	1.7914597	9.189633	11.771528	3.2986617	10.9965725	11.771528	3.104488	10.093246
8.711868	2.9648547	5.4882874	13.220903	5.199883	12.887417	13.479316	5.2681894	11.051555
9.470799	1.8110307	3.5730634	11.771528	1.6177862		12.823523	2.917132	10.073814
11.040589	1.8603106	6.3602366	11.424501	4.6089077	12.197751	10.03098	2.9431605	6.791915
11.323398	2.0086172	6.5485387	10.03098	3.4736683	4.823812	11.624071	3.5152085	11.080005
12.084847	1.8057028		11.820272	2.2934911		10.803697	2.4858356	6.0815806
10.777053	2.7128294	8.429987	10.4244995	3.2285855	3.785301	10.506908	1.9812593	6.6137033
9.003966	2.4497561	4.9249353	12.710935	4.802212	6.0561395	10.452042	2.4857197	6.8332996
11.449638	3.134708	6.9482102	11.624071	2.240758	8.272821	13.045785	3.5704248
12.013268	2.5618343	8.44408	12.2736845	3.0884888	8.932621	12.250239	2.0704997	7.6206946
11.195734	1.7134401		8.777619	1.947187	4.7394366	9.651212	2.5345705	3.8129525
10.3414345	3.8557694		11.170026	2.6251945	6.6066403	12.505723	3.3423896	13.772015
9.710604	2.2425091		11.323398	3.0845556	6.762218	11.170026	3.080832	9.06296
9.286882	2.3846107		12.436565	1.6221261		11.524719	2.2114866	9.597578
11.118432	3.2394757	2.0987072	10.750344	2.154115	4.9538403	11.39931	2.373563	4.2455072
10.4244995	2.2305217	8.437954	4.7353997	1.8778894	6.505843	10.988388	2.7675838	10.380193
10.988388	1.3279312		11.246974	1.9432176	6.5624123	13.899334	3.4019394	16.064608
10.452042	2.269282	5.253187	10.534234	2.9904616	7.898087	13.199141	4.282717	10.104487
9.680953	1.5911478	1.6510457	10.909616	2.1260135	7.2876086	12.203214	5.5361605	8.783953
8.340979	1.9119653	5.623996	12.037176	1.696161		13.285977	3.347042	11.135811
9.591452	2.4387596		11.144259	2.593598	5.9058347	12.3670225	3.3254273	8.363288
10.723568	4.363665		11.648777	3.7347329	7.1290765	11.795926	2.1169853	7.535435
10.883233	4.125397		11.722582	3.3898478	10.691882	13.045785	3.3323836	7.9877787
7.9528112	3.0978355	6.709733	10.5886755	3.5978382	4.409403	10.144972	2.3760087	8.141548
10.777053	1.6562057	5.9245	11.795926	1.6247804		13.133635	3.0917902	12.10278
10.396885	2.4274683	6.55945	11.323398	5.203271		12.013268	3.2524335	9.842599
9.8866415	4.8808646	7.0394907	10.03098	2.238284	6.299071	12.756088	2.9372063	8.633327
9.501106	1.5085663	7.616542	9.8866415	3.0573316		11.014519	2.1769164	8.012346
10.856786	1.8205434	6.77329	5.142843	2.523322	9.372354	11.893012	4.578301	8.909692
8.545278	2.4992697	6.921936	10.723568	5.9939814		11.844569	2.510208	6.8600683
10.144972	2.819329		10.642838	2.0878916	12.349203	12.436565	2.9585845	9.663219
11.246974	2.5437582	4.924989	10.988388	3.7883031	2.93757	13.199141	3.8239815
9.34859	2.062932	4.442304	10.723568	4.0142183	5.2520695	13.067802	3.3223555	9.694291
10.144972	1.7975951	3.8479846	9.470799	1.596728	5.632282	13.372251	4.1783667	11.702523
8.40963	1.6918263	7.6186028	12.436565	4.5506005	5.9970136	12.061035	2.9003966	8.571457
11.144259	2.819367	8.9505005	9.915677	2.8625543	4.835276	9.067599	1.8142815	2.9552808
10.750344	1.8804859	2.909697	11.39931	2.5890608	6.3385963	13.543149	3.6273797	15.669826
9.799018	3.6986563	3.270432	10.883233	2.4269269	5.6738005	12.505723	3.6926377	9.937994
9.561431	1.8593866	6.0268	12.250239	3.27954	8.543378	11.39931	4.0339236
11.624071	3.680892	9.409658	10.642838	2.827954	6.3644323	11.868815	2.9197848	8.903842
8.443747	2.2686846	6.3412156	11.549637	1.3064128		11.771528	2.087047	7.95922
9.067599	1.6559966		12.390247	4.049838		10.642838	3.0257149	6.359533
8.875332	1.4980342	1.7392527	12.250239	3.8347938	8.38699	10.229632	3.650039	3.012784
10.116594	2.205273	5.551118	12.505723	4.9335804		12.013268	2.3297553
10.988388	1.3720881		10.830273	3.8288128	6.0594025	12.084847	2.6658218	7.4547563
11.917161	2.8663416		11.144259	5.1230035	7.80814	10.935937	3.4164953
7.9165792	1.3795968	7.3041797	11.272506	2.7951639		12.156006	3.1980922	8.08241
10.3414345	2.3875966	7.9952564	10.988388	4.236475	5.8011146	10.988388	3.1511676	9.799367
10.285686	1.9565313	5.979097	11.648777	2.339921		12.620141	4.3932714	9.295137
9.915677	2.0970058	7.914821	9.740165	1.7519243		11.844569	2.1765316	8.028035
11.6734295	3.3978732	6.4437423	9.769636	2.2208278	10.337163	11.94126	6.035364	11.664395
10.723568	3.498989	5.1112714	11.348758	3.3759232	10.76225	10.803697	2.7405264	6.8695755
11.014519	1.889829		10.03098	3.3670435	3.8127792	13.199141	3.2545877	7.4630833
11.722582	2.4068048	6.638678	10.3414345	4.3616877	5.4617314	12.551616	3.9347687	14.323015
8.907665	3.4913523		11.624071	3.656581	6.242908	12.343755	2.2395532	11.313849
8.971981	1.7902355		11.722582	2.204336	8.496761	12.3670225	2.6967688	9.917593
10.396885	1.9896966	8.971114	10.988388	4.406097	7.4942303	12.756088	4.0722075	7.7097254
11.323398	1.6958393		10.883233	3.2704792	7.6005177	10.257697	2.1135318	6.4721065
8.678806	1.8120927		10.669816	3.7830746	9.810592	11.014519	2.140562	9.455429
9.799018	1.8990309	2.5238101	11.868815	4.6284738	6.8128886	11.624071	1.9253587
10.642838	2.363015	9.234034	13.285977	4.143356	9.982625	12.688297	3.1427941	10.560879
8.545278	2.130039	4.9793816	12.297086	3.8596492	10.65925	12.482713	4.7707863	6.9647202
11.118432	1.4156712		12.084847	2.853207	11.00464	12.778606	5.031135
8.096116	1.9260801		10.088137	4.572451	2.333598	12.710935	2.3882644	12.31746
10.935937	2.0535495	7.849393	11.499745	4.906131	6.5005407	12.957337	3.918467
10.696726	2.0788536	9.385669	11.524719	3.0579839	11.030127	13.585539	3.291981	14.384205
8.443747	2.084217	3.267966	11.549637	5.0131183	4.781159	12.2736845	6.52608	14.143273
10.257697	5.7798815		12.226748	1.6849235		11.844569	3.180092	10.548156
10.696726	1.9366951	6.435429	7.5064974	1.3494277		11.066597	2.2144496	10.2672825
10.988388	1.7719742		11.246974	1.7936481		11.323398	3.7534142	6.240952
10.856786	3.3794825	6.3426685	10.777053	4.2365446	9.038601	13.457971	3.3579788	11.464845
10.059599	1.7883987	8.455574	11.820272	1.7692721		12.226748	2.8446755	11.908483
8.443747	1.21943		10.257697	1.7523386		11.94126	3.0296676	11.458178
9.799018	2.304301	3.9889	12.037176	2.3557508	7.4520955	12.868281	2.568695
10.452042	2.3458571	6.049376	11.499745	3.4533591	5.3527665	11.648777	1.9349426	9.3820505
10.883233	2.5536556	6.487358	11.574502	2.7850955	9.830829	14.26678	2.6556327	10.551046
10.883233	3.3431144	2.7692113	10.696726	5.8935494		12.037176	2.9924483	8.599726
9.561431	1.6655526		11.989314	2.7115083	7.5412917	11.323398	2.6006362	8.065436
10.4244995	2.165744	10.441023	9.9734955	2.9210482		12.013268	2.8313186	9.901865
10.369197	2.030171	7.2301035	11.323398	1.9116367		12.413427	3.4866273	9.21714
10.257697	3.1200008	6.7005215	8.166826	1.4305615		11.170026	1.774611
10.396885	2.2372427	3.146687	12.297086	2.8674064	7.6324086	12.620141	3.3790236	10.362209
8.777619	1.586933	8.7218895	11.820272	2.2345796		13.711918	3.6679635	11.990549
9.680953	1.9415287	2.3872528	11.323398	4.7458158		13.067802	3.226201	7.7526793
11.917161	1.493746		10.17327	1.739661		13.001636	3.9957058	8.554188
7.6205273	1.5632247	6.772899	11.066597	2.661778	8.143488	13.711918	3.0455892
10.61579	2.3157759	7.1673098	12.037176	5.6678696	7.0709834	10.696726	2.85742	9.453519
11.144259	1.7081199	7.9661527	13.41518	4.868256	10.549978	13.264321	2.7432692	17.526218
9.799018	2.0788803	5.4331727	12.710935	5.0948424		13.067802	3.372402	8.073625
10.059599	2.0404198	6.608085	10.856786	4.385626	5.071393	11.6734295	2.292547	5.110528
10.285686	2.187107	9.373826	7.582708	1.2605921	6.133492	11.795926	2.681843	7.804068
11.374062	2.52302	8.34205	14.58563	2.5789747	6.4702816	12.250239	4.121623	11.676141
10.285686	2.6023505	6.0446186	10.313598	2.665233		11.549637	2.785715	8.647701
10.229632	2.524446		10.5886755	2.851373	6.9857736	13.023728	3.209203	11.647782
10.452042	2.6256843		11.092545	4.534078	8.039299	13.045785	2.727679	10.443236
9.85752	4.044718	3.6851764	10.506908	3.744575	6.8641405	12.156006	2.1832087
10.116594	2.9102845	3.7281651	12.528689	3.038428	8.630308	12.3670225	3.43824	7.3264723
9.591452	2.6642196	5.9454165	11.066597	4.76977		11.868815	2.975646	8.3808975
9.680953	2.315964	6.1544843	10.116594	5.3454237	6.411429	11.624071	3.3277118	3.9955053
9.680953	2.1887236	3.2032773	9.740165	3.1709962	3.5922368	11.893012	3.8239255	7.8102927
10.4244995	2.271057		10.856786	1.6397536		12.528689	3.0816545	10.21169
10.909616	2.6553378	7.987264	11.040589	3.062455	9.711546	10.935937	3.0538063	8.936224
11.965311	3.7556217	12.13244	11.246974	3.2268298		10.116594	1.8104253	5.425729
13.155506	2.0565126	8.567676	11.014519	3.0966685	4.4255776	13.264321	2.8277187	11.700757
10.3414345	2.8843024	2.9556177	10.534234	3.137254	10.18404	12.620141	2.0588508
10.116594	1.4885682		10.883233	2.3690395	7.290958	13.711918	2.7313514	14.818222
8.907665	2.3110588	4.612655	10.229632	3.520095	8.0823555	11.965311	2.8714972	8.55913
10.116594	3.4390585	5.979663	10.002278	5.82584	8.352351	12.8010845	2.1918027	8.346586
11.722582	3.9234703	7.5327334	10.803697	2.051863	8.275368	12.6429	2.9739816	9.344937
10.696726	2.8156784		10.452042	2.9300504	6.9220076	12.037176	2.8158298
11.323398	1.9878278	7.960467	11.499745	3.921416	9.309962	12.061035	2.7184882	8.064277
12.343755	3.6670337	7.7345657	11.574502	2.644988	10.109246	12.156006	4.127447	12.530546
11.221383	3.7786016	6.213755	10.3414345	3.228892	6.9559174	12.710935	3.3318064	8.475575
11.040589	1.9825367		10.47951	3.145631	13.716728	12.037176	2.2971282
10.5886755	4.0213	5.068966	11.424501	3.7576149	9.47219	13.436593	3.135865	11.782219
10.935937	2.0508888		11.424501	6.921848	8.711615	13.133635	6.2492113	9.570752
10.803697	2.2337804		10.723568	4.085514	8.861359	13.350735	3.786313	12.877363
10.369197	2.4850893	5.3057094	10.856786	2.4593174	8.339578	13.133635	2.8320706	12.444564
8.40963	1.6099331	6.3214536	10.988388	2.2127953	7.4609265	9.067599	1.4488647
8.096116	1.8374772	4.9808354	10.452042	1.7158233	6.7563653	12.061035	3.9250064	10.306463
8.81031	1.9952496	4.1928244	11.170026	2.3084967	8.956123	10.56149	1.9046712	7.9236116
9.769636	1.4498721		13.001636	6.285033	9.794589	12.6429	3.302965	10.944752
9.561431	2.2656136	3.3021605	10.642838	2.3309762	7.626172	12.250239	3.5881562	10.0376
10.935937	3.2863846	4.169339	11.648777	3.2929437		13.199141	3.0837526	8.0703745
10.002278	2.5541418	3.3870726	10.059599	2.7602081	5.4889026	12.390247	3.3345711	13.390253
8.907665	3.9204042	3.6033318	11.524719	3.4485483		12.935131	3.2852728	10.799528
8.375375	2.493625	6.8226833	10.723568	5.049951	6.834678	13.329185	3.352402	11.30065
9.680953	1.8171908	8.906562	11.040589	3.5974567	7.2621	9.710604	2.1772015	4.1985683
9.9734955	2.9553018	1.3938336	12.2736845	4.789892		10.9621935	2.8800983	8.791715
10.883233	1.9671496	8.027	10.935937	1.4819623		12.179632	2.8486125
9.531316	1.9830558	4.774403	10.5886755	3.6984584	5.645008	13.264321	2.4970665	12.874253
8.201953	1.5101255	5.9477544	8.096116	2.1243176	4.6049266	13.8786335	3.5500658	10.462609
8.545278	1.4239755	6.1628637	11.698031	2.2904587	7.70516	12.250239	2.2731452	11.257684
10.088137	2.7075312	4.0995445	8.096116	2.2470477	5.202937	11.599312	2.124661	7.575643
10.9621935	1.8534431	7.674386	11.698031	3.306817	8.512896	11.795926	2.1390212	9.519932
9.710604	3.5205956	3.0103798	11.499745	2.4570527		11.698031	3.5303497	6.56574
10.750344	2.3739803	5.972835	10.61579	4.84473	9.302205	11.118432	2.7478142	7.7477055
10.750344	3.021	6.6246657	11.820272	3.729891	10.76321	13.264321	3.2537563	8.474423
9.409893	2.0601027	6.705511	7.8801813	1.9112532	4.9195337	12.343755	3.6105397
10.534234	2.9112554	8.941662	10.830273	1.9136441	7.190257	11.868815	2.9933019	7.158828
9.769636	1.9741979	6.605971	11.144259	2.6866627	9.396537	11.795926	3.4164467	9.611795
9.591452	1.7966477		11.272506	2.1245632	7.7574677	12.733531	3.6454704	14.260911
9.9734955	1.9380502	8.230809	11.989314	3.8916764	7.1521635	11.599312	3.2445595	7.2230906
11.965311	2.6685724	7.5343156	11.624071	1.9125066	8.59985	12.013268	2.4958549	9.961862
11.624071	2.1943028		11.599312	3.6986258	7.400848	12.620141	3.3488219	10.3896265
10.642838	2.701178	5.7158446	10.506908	5.0554466	6.1449738	12.620141	2.6778626	11.156351
9.621378	2.1237392	4.089301	11.844569	1.9835638		11.599312	2.862738	10.33053
10.777053	3.22941	6.8838773	11.549637	3.5024362	7.840813	12.528689	3.0071764	8.529917
9.680953	2.1241765	8.734627	11.272506	3.2854645	9.93732	12.132333	3.8284993	8.029477
10.56149	3.6618884		11.795926	3.8488026	12.461143	9.591452	2.2572541	5.698385
12.505723	4.1778564		11.323398	2.809772	9.463258	8.578855	1.4631451	7.065174
10.856786	2.3310425	4.927375	11.040589	4.265594	9.706689	11.6734295	3.483552	7.8002453
11.868815	5.0078588	8.309198	10.452042	1.7105225		13.329185	3.4629428	12.661537
12.179632	3.2644866	7.304521	12.4596615	3.5827465	8.928769	10.696726	3.0744112	7.1730638
11.94126	2.1078815		12.551616	3.6500223	8.918974	13.5006275	14.304621	10.703989
10.17327	1.6412086	1.3341787	14.486743	13.8123255		13.133635	2.146875	8.863422
9.34859	1.853639	4.43287	12.390247	2.7606606	5.728132	10.883233	8.046935
10.723568	3.3167694	5.691755	10.988388	3.7993743	8.007735	10.534234	4.1863627
8.777619	1.6068432	7.0924954	11.323398	2.3448277		11.820272	3.1651607	7.4163585
11.272506	1.6728354		10.17327	3.6556423	5.1363506	11.221383	2.1297429
8.711868	1.5209727	6.7004843	10.5886755	3.6719046		12.957337	2.704053	11.541815
9.34859	3.045086	6.4554358	11.499745	4.4307494	9.044462	9.561431	2.07804	1.2453157
10.396885	2.9541144	4.513208	11.499745	3.2831607		12.6429	3.0553665	10.430353
11.323398	2.8044994		9.9734955	1.5633664		9.740165	2.223464	6.0252876
11.221383	2.5217512		11.698031	2.4493196		13.648874	3.7830937	14.755862
10.229632	3.4750235	0.113117054	11.221383	4.2789965		12.013268	3.9116893	10.67812
9.944629	1.8198682	4.393525	11.747081	4.3327045		13.023728	2.4961278	10.507027
10.452042	1.9747124	2.385647	10.777053	3.9141428	5.910121	12.013268	2.3538399	5.5165033
8.6456175	1.9782037	6.909062	11.722582	7.672908	8.708139	13.133635	3.378216	11.120209
13.089783	2.12577	11.232451	11.648777	3.2587168	8.326218	7.2730775	2.030277
10.723568	2.3063319	9.664895	10.856786	4.8234944	7.221593	13.133635	3.3008962	11.752888
9.317787	1.4476124		12.250239	4.1313934	5.8420362	10.17327	2.2403913	13.146556
9.651212	3.1496375	4.3703423	12.413427	5.359511	11.220617	11.092545	4.337118
11.246974	1.8650513	6.701418	12.935131	3.9103863	10.445118	13.393733	4.163341
9.85752	2.3325047	4.182525	11.94126	3.0798764	12.989482	11.474719	3.4351742	3.0084474
10.696726	2.5765598	7.359553	11.272506	4.448378	9.722694	9.531316	2.701881	5.308291
8.907665	1.7577921	5.692817	12.037176	2.4063907		12.320442	3.0511615	5.518582
11.118432	2.896204		10.856786	4.152726	10.333238	12.66562	1.4254135
10.20149	2.0552316	4.153709	10.534234	3.2476997	6.529865	13.857904	3.04474	10.027569
10.909616	3.2133439	8.941003	10.830273	3.610693		11.549637	3.5794828	5.930913
10.723568	1.5761589		11.474719	2.2917626	6.352042	11.29798	2.0506444	7.209849
8.340979	2.2610583	1.4305023	12.528689	1.8493954		12.3670225	4.177466	4.5215774
10.5886755	2.0445266		11.844569	3.7021015	7.193139	12.061035	4.975117	2.8727415
8.578855	1.9303824	5.03068	12.132333	3.0639126		12.037176	3.6905384	9.772376
11.272506	1.8910598	7.1395674	12.3670225	2.728298		11.624071	3.5667703	6.8997626
9.915677	2.272718		11.29798	5.027572	7.5552444	12.733531	2.7784598	8.392039
11.246974	3.0752473	6.9972496	10.803697	3.0352519	8.597731	11.170026	3.1758242	10.620377
10.750344	1.5763322		9.591452	2.4797533		13.023728	2.6425345	11.697916
9.769636	3.8032575		10.534234	3.614734	6.9798107	12.203214	3.6042964	7.759727
10.61579	2.8677068	5.333975	10.750344	3.572151	9.143436	12.868281	11.417341
7.8801813	1.5847373	4.593217	10.9621935	2.428182	7.940228	12.710935	3.7465436	7.836856
11.524719	1.3184882		11.118432	3.2487435		10.909616	2.3838155	5.5543036
9.799018	2.5511103	4.232398	10.396885	3.6005287	2.9544172	12.132333	3.6908998	9.972797
10.47951	2.1248171	5.050602	11.374062	2.79603	9.287254	11.014519	3.1227422	6.513167
9.9734955	2.8049746	1.4880369	10.883233	1.9856137	8.807814	14.703416	7.9951577
10.059599	2.0516646	5.3722067	10.669816	5.149446		12.343755	3.3424892	9.984447
8.971981	1.808663	6.6147146	11.648777	2.9831622	11.437615	11.29798	2.1891782	9.089628
10.20149	2.6642854	4.6952324	11.170026	3.2697167	10.040056	12.3670225	3.022101	8.5596485
12.979505	1.5794288		11.474719	2.157945		13.961246	2.6680708
11.092545	1.8323351	5.7821755	9.409893	2.1564724	6.5719423	13.285977	3.1554606
11.374062	6.1357813		11.449638	3.0237427	9.534762	11.424501	3.64424	10.452203
10.002278	2.8476105	3.5780017	11.648777	3.1009855	7.07223	13.774673	4.6432014	12.73161
10.17327	3.7886655	5.0582213	11.323398	3.0230188	9.405531	12.320442	3.2797818	11.172687
10.369197	1.4610252		11.6734295	3.5155046	10.85464	13.521906	12.245078
10.47951	2.5781014	4.4329576	11.118432	4.190143	11.708941	11.066597	3.380782	8.503192
9.286882	1.6351612	5.760242	10.669816	2.8667316	8.83311	11.499745	2.3007114	8.073125
10.642838	1.9936017	5.1168876	11.965311	1.6563232		11.549637	2.681543	8.035851
15.316319	2.9351518		11.94126	2.8673394	11.177674	12.957337	2.505931	1.6311542
11.066597	1.4729666		12.179632	2.5076501	8.210631	12.436565	3.5826495	12.402208
10.856786	1.8916998	6.810924	12.037176	5.0083165	7.647444	12.436565	4.067093	4.8649106
10.723568	1.6259013	5.226176	8.375375	2.194	5.1032023	13.8786335	5.212609	13.26744
10.750344	1.7894596	7.1207275	11.066597	2.841741	8.321089	11.323398	2.7696273	7.8728194
10.3414345	2.3765845	6.283472	10.935937	3.225359	7.0803194	13.001636	3.0721	9.595044
9.828313	1.999407	8.262794	11.965311	3.3068438	6.490043	12.574498	8.872731	8.419419
11.170026	2.1111286		10.9621935	3.6408896	6.1984076	13.8786335	3.4524248
9.799018	2.3773239	2.5463488	10.696726	1.9116315	7.751698	13.564361	3.4003649	10.410148
11.965311	2.07071	9.988298	10.56149	4.0853667	5.900881	13.155506	3.441388	15.587243
8.842881	1.8158115	4.7017565	10.534234	2.9023483	9.114066	11.722582	3.3157265	8.348072
9.740165	2.365581	3.949862	12.912887	4.8025804	10.916165	12.574498	2.5490508	11.099113
8.024784	1.4555656	3.9745412	11.118432	1.8996568		12.132333	3.1434197	9.986702
9.531316	1.9049288	6.359425	11.348758	3.1448894	11.966082	11.474719	2.1320524	8.372831
11.221383	1.3569819		8.060529	1.8360326	7.674291	11.965311	2.3426957	12.964288
10.830273	3.3258665	7.684371	11.844569	2.9070294	7.1884885	11.092545	2.1459334	9.339496
11.014519	2.2657466	6.541245	10.257697	4.0555916	2.7044296	10.17327	2.3573248	5.200935
10.642838	1.9041237		11.698031	3.3396866	8.36042	11.820272	2.4251182	10.755008
10.002278	2.081451		11.066597	1.7399384		14.22642	2.8340127	19.164732
8.971981	2.7958846	7.283009	11.348758	3.1849806	8.16516	14.683851	2.61674
9.769636	2.3012738	8.055605	11.549637	4.0087185	6.9033685	13.457971	8.24291
11.323398	2.416917		10.4244995	3.6438441	8.22516	10.452042	3.0344226	7.2471585
9.035839	1.6846174	3.406747	10.47951	5.529358	5.6285524	12.084847	3.1605387	7.8641844
10.642838	1.5383768		10.909616	3.573306	7.0664415	12.037176	2.2295618	7.2202682
9.003966	2.132107	5.9870067	7.6956077	1.6869246	5.7295256	10.506908	2.3372545
11.195734	2.0911567	7.533057	10.03098	3.0588753	5.554897	9.799018	2.005335	4.1284475
8.443747	1.6536753	5.7376823	10.642838	5.4599004	9.660913	10.723568	2.499183	5.499027
11.348758	1.8545338	7.9782343	10.534234	3.140962	7.342936	12.132333	3.31823	9.711755
9.769636	2.1620524	4.5983176	11.795926	3.1654277	10.358418	10.3414345	2.0929854	3.9308853
6.949667	1.4528164		8.81031	1.5215019	5.1181307	11.820272	3.8865952	9.470106
10.534234	1.8696628		10.669816	3.5027232	8.36473	13.155506	2.3638191	4.639522
11.599312	2.1339457	7.532463	11.040589	2.1706498	8.368599	12.061035	2.9683523	9.881806
10.452042	1.9949273	9.565377	11.040589	3.259298	7.3550076	12.226748	2.6706095	8.381817
9.34859	2.79636	3.8777943	12.320442	3.8891618	7.0051217	12.250239	3.345952	7.3486714
11.29798	1.4585277		10.144972	2.448527	5.8347826	8.40963	2.471506	4.6124997
9.9734955	2.2559488	6.048007	11.374062	2.7504516	5.46035	13.8786335	2.44905	8.755485
8.939881	2.0869012		12.013268	3.557725	6.0851235	12.061035	3.240618	13.119504
9.162221	1.9576533	4.6620064	10.285686	5.9508047	9.131115	12.505723	2.713065	9.755211
9.193544	2.167608	4.9542418	10.56149	4.150925	7.8243647	12.013268	4.1538577	9.186228
11.499745	1.6157782		10.506908	3.3902128	5.7080374	11.499745	3.4062963	9.988322
9.379292	2.9041486	4.19294	11.624071	4.5291886	8.7412405	13.350735	2.5828695	8.336388
10.534234	3.0416849	4.4964423	12.061035	2.958681	6.757108	11.499745	1.8549695
8.30644	2.9103189	7.601815	12.2736845	3.1069627	8.768144	12.013268	3.5350857	4.861916
11.066597	2.2927177	4.053002	11.348758	3.6764033	7.842581	13.199141	2.85276	7.2493343
9.740165	2.0747097	7.1299334	11.574502	3.0255933	6.4579616	13.329185	3.0894759
9.651212	1.6108774	7.090601	11.795926	2.6251476	8.528503	12.343755	1.9205474	6.849129
11.272506	2.3502693	8.421073	10.534234	1.7819393		12.890603	2.390755	13.538629
9.9734955	1.598672		8.939881	1.7347522	6.3383718	13.41518	3.0479562	10.496691
9.915677	2.2737732	6.2415032	11.893012	3.7904696		12.778606	2.8404398	8.700232
8.81031	2.8576312	4.1703568	11.246974	2.6567407	3.806262	13.648874	5.0172157
10.534234	1.6649125		11.374062	2.5138175	10.166232	11.449638	2.80186
9.193544	2.210624	5.982286	11.917161	6.3187976	6.75818	13.816352	4.170332	11.61805
8.907665	2.2444065	6.7537217	11.348758	3.4767253	6.213625	10.9621935	2.1389692	9.312359
10.369197	2.7033367		11.868815	5.8612914		9.85752	3.5696516	8.218013
10.4244995	3.6569867	7.5470324	9.193544	2.0523443	6.2559376	13.350735	3.67119	8.355951
11.449638	1.5594292		10.723568	2.2342772	8.441839	11.722582	2.6554027	8.710763
9.09925	2.0457184	6.069426	10.452042	3.6167264	7.180969	9.944629	2.5458918
10.935937	2.218666	8.628526	10.883233	3.7690845	8.7454195	10.830273	2.2271185	6.378114
9.13079	1.8333032	7.3826747	10.56149	3.5764074	7.5445786	12.226748	2.9506977	11.422443
11.092545	1.7991769		12.320442	3.900916	8.706749	12.912887	3.8235552	8.3468275
11.348758	2.3782687		10.723568	3.7583203	3.3396919	11.323398	2.3846796	7.0166326
10.4244995	4.0149035	3.8948674	11.144259	4.1141753	2.746928	12.620141	3.7708445	7.4611216
12.320442	2.306436		9.003966	1.4976507	2.4966996	11.795926	6.1223884	6.9838624
11.170026	1.5575287	6.6232133	11.424501	2.9959555	7.268157	13.307599	2.7012355	11.287573
10.909616	2.67827		11.195734	4.718594	5.7209435	13.329185	5.952824	12.359036
10.935937	1.8068795	7.5642295	9.193544	1.6634157	8.853466	11.246974	2.7379942	10.191408
10.750344	3.608408	5.6656637	10.506908	2.1285102		15.814992	1.976662
11.474719	2.161265	8.632261	10.452042	2.2304676	9.356486	11.771528	2.786441	8.557004
9.651212	2.7185638	5.5282245	10.4244995	1.7980368	6.8010235	12.935131	3.3667424	9.401769
11.6734295	2.0220647	5.702484	12.733531	1.774274		11.820272	2.3637311
9.286882	2.3102305	5.872439	10.803697	2.353581	7.0785303	13.329185	3.021609	5.52767
10.534234	2.5675306	5.3553076	5.361784	4.5014715	8.005634	13.067802	4.0156307	11.819584
10.369197	1.8920072	7.587237	10.369197	3.1566446	3.5196936	9.769636	2.5467908
8.6456175	1.7230031	5.6455264	10.750344	3.026527	6.1324787	13.023728	3.340153	8.125064
9.09925	1.8556883	8.258793	10.935937	2.583357	8.0905	10.909616	2.9299881
9.8866415	2.21061	7.757606	10.56149	3.0439646	7.2228007	11.820272	2.168061
10.856786	2.4858172		10.777053	3.0941439	10.535162	10.856786	1.9528642	1.2655786
8.545278	1.2056143		11.917161	1.9325442	7.2656217	12.868281	2.8031833	15.397194
10.059599	3.206378	3.9126973	10.4244995	4.2650776		13.067802	2.65576	8.440101
11.272506	1.6444751		10.803697	2.3343637	7.5380087	13.045785	2.3278399
10.285686	2.2412672	7.0569425	8.578855	2.417468	5.1871367	12.156006	2.6039917	4.674565
8.842881	1.7600783	6.3010254	11.374062	4.455362	7.3961387	12.8010845	3.9457781	11.597623
8.875332	1.8083714		11.424501	3.1845422	12.713823	13.981823	4.354348
9.680953	1.5214397		11.424501	2.4372246	9.04604	13.001636	3.883425	9.632768
8.30644	2.0748825	5.137449	9.003966	1.9952942	4.320662	13.023728	2.927837	8.116307
9.561431	1.4012686		10.257697	2.3069918	6.2419543	13.111728	6.114798	9.171356
10.285686	2.643844	6.107443	12.037176	3.3365164	9.415999	12.66562	2.05707	9.093045
9.769636	3.479162		11.118432	2.229953	9.451325	12.756088	4.5352893	11.325232
11.118432	3.28115	5.690196	11.795926	2.8999822	6.653652	10.696726	3.082729	6.772239
10.313598	3.6894522	5.5072966	11.348758	2.0788386	7.504149	12.037176	5.051993	10.39609
11.195734	3.7439454	4.531149	11.092545	2.2571018		13.111728	4.289679	12.028027
9.224763	1.3250185		10.396885	2.19195	9.14028	14.742469	3.1955853	15.229707
6.2986703	2.8032184	5.5711727	12.3670225	3.746942	7.895027	10.61579	2.6169763	7.0770845
7.544699	1.2696406		10.47951	3.1157212	6.5597687	11.499745	3.011884	2.599849
8.375375	2.5793028	5.863731	10.750344	3.7455966	4.4042964	12.957337	2.0286677
10.883233	2.5921721	4.767927	11.965311	3.1399343	11.329144	12.084847	9.298201
10.723568	2.6558554	9.348135	12.6429	4.721212	9.59567	11.6734295	4.74082	10.285835
11.424501	2.1434743	9.854927	10.56149	3.404033	7.065513	11.917161	3.10251	10.692566
11.040589	2.2442644	8.269944	11.195734	3.4857287	6.6364775	13.133635	3.5618424	10.60733
11.424501	1.8494313		11.524719	2.4704642	6.3044143	10.803697	2.456971	7.1947775
9.740165	3.5004213		11.917161	2.465763	8.989148	10.696726	6.4072027	4.6526275
9.799018	1.98968	4.9577737	10.285686	2.5687032	7.7467556	13.774673	2.9754784	7.197739
9.440395	2.5302558	2.9552803	11.747081	2.6282837	5.4676065	10.396885	3.6847422	2.6781187
10.116594	1.5304167		8.777619	2.465873	3.9927115	13.899334	3.107863	15.436631
11.144259	3.0890193	9.020007	13.067802	3.08333	10.289796	11.698031	3.5406456	7.3889184
9.915677	1.686725	9.31449	12.574498	4.2805386		12.688297	3.0816395	9.685072
10.696726	1.4745347		10.909616	2.1472363		10.47951	3.0786114	6.9273725
11.323398	1.3947526	4.7863097	12.6429	3.9193518	9.879503	12.868281	2.5850875	14.161922
7.9165792	1.3296549		11.374062	4.47318		13.350735	2.6636672	12.839274
13.5006275	1.9900427		9.067599	3.388072	6.861709	11.170026	3.0691078	5.267546
11.449638	3.1457045	7.6461487	11.599312	2.666346	9.282877	12.156006	3.9299703	12.156107
10.369197	2.8194985	5.3296733	11.066597	2.4329982	9.378512	12.084847	3.6291163	6.3618975
8.096116	1.5252721	6.6386113	12.823523	3.5291514	7.8067536	10.803697	1.8346786	6.3098807
10.20149	2.3186517	5.0914416	10.750344	2.0583072	6.309005	13.067802	8.962482	12.273785
11.747081	3.0751529	7.5137496	10.909616	2.644814	9.204866	9.799018	1.9511786	6.0328393
11.144259	3.0775492	3.0189724	12.037176	3.935907	10.207801	12.250239	3.213458	12.029819
10.56149	2.2846107	5.5608687	11.272506	1.7207334	11.282837	12.037176	2.6318178	6.0512505
10.369197	1.6365215		10.144972	3.1979818	5.0071692	11.989314	2.9988601	7.369716
10.5886755	7.123184	7.705963	10.20149	5.9029827	5.4992404	13.521906	2.8505468	9.581132
10.5886755	2.0201678	7.2935805	10.534234	2.0712779		12.037176	3.3885713	10.029033
8.578855	2.027186	8.344037	11.144259	2.6216946	7.210574	12.912887	2.9181256	10.536825
10.909616	3.8060112		11.524719	5.0273595	6.521798	12.061035	2.5523891
10.909616	3.175585	5.383959	10.396885	2.3505409	8.082671	12.179632	3.1213057	10.65223
11.989314	3.4811282	7.697308	11.221383	2.1403086	7.454973	10.803697	1.8475353	4.380672
11.272506	1.8390692	7.08602	12.778606	3.998662	9.897775	10.803697	2.2835553	5.5797405
9.531316	2.0290222	2.4802043	12.6429	3.3981736	12.323201	12.179632	2.7510319	7.223223
9.591452	4.5154347	5.684685	11.424501	3.8906991	9.823175	13.732868	2.5545034
9.9734955	1.923292	5.4010863	8.166826	1.5177662		11.221383	2.6614842	6.727564
8.271757	2.191325		11.170026	2.7660103	9.888186	11.348758	2.0396957	6.6036496
11.014519	2.5446155	7.347738	11.118432	3.4798553	10.185271	12.890603	2.62847	10.724117
9.34859	1.8790151	3.8922105	10.20149	4.0863953	3.6662374	10.369197	1.8506184	5.7128863
11.118432	1.926068	6.798684	11.574502	2.655814		11.449638	2.815577	10.682663
10.642838	1.9409864	5.188411	10.116594	2.6423833	2.443965	10.830273	2.5114083	8.450483
10.506908	1.9421564	6.845813	11.092545	5.5344944		11.917161	4.017305	7.0284963
10.396885	1.5450634		12.66562	3.7669451	7.91903	12.179632	2.8893378	9.110675
10.4244995	3.5351017		11.524719	2.831666	8.183611	13.436593	3.1199863	9.936408
9.799018	2.636064	1.486488	11.144259	1.8040345		12.2736845	2.4658368	8.075454
10.696726	2.3370867	7.420576	10.20149	3.295456	5.6408787	11.040589	2.3523839	7.8549995
11.820272	3.0147755	5.4029326	9.8866415	2.6942692		12.890603	2.7040157
11.348758	2.4824708	8.071349	10.3414345	3.848961	6.4468474	12.597341	2.5779214	10.240735
10.369197	1.3650417		12.551616	4.603047	7.317129	9.286882	2.4192421	1.4116949
8.443747	1.2913283		11.747081	4.387899	13.757824	12.756088	3.852606	9.125737
8.166826	2.2707772	6.911317	11.771528	3.1584501	10.894027	12.297086	5.32179	7.3628645
11.272506	1.3842163		11.374062	2.3252923		12.2736845	3.5448186	11.757935
10.313598	2.9885325	4.314166	12.013268	2.9119055	11.334889	11.989314	2.7680833	9.609913
10.396885	2.6451347	7.0708737	10.696726	2.4890437	3.767529	13.285977	2.9120383	11.510859
11.066597	3.1146457		10.506908	3.827423	5.5831685	13.199141	2.6668084	11.93449
8.612301	2.1864414	4.2647834	12.8459215	6.0580096		10.803697	2.4914157	6.2423377
7.8068757	2.3931541	1.3092433	11.499745	5.4287996	7.24839	10.856786	2.791405	7.682223
11.092545	1.6702558		10.642838	2.9355838	7.809158	9.440395	1.6802922	4.6821275
11.698031	1.9918319	9.095694	10.669816	3.3485641	6.571701	13.732868	2.768614	6.8310075
10.059599	2.0821905	8.458049	11.118432	3.956379	6.1743813	12.528689	3.0643396	3.587489
11.374062	2.6105382	8.126113	10.56149	3.4603875	3.0448554	11.648777	3.2600625	6.7105603
8.875332	1.7231476	8.401356	10.229632	2.9349883	7.212775	13.543149	2.9333196	13.7221155
9.561431	2.2192826	6.288644	12.733531	3.8673635	9.688734	11.698031	3.03663	9.77709
10.534234	2.2306664	1.6819689	10.452042	4.1289496	9.485035	11.29798	2.7963629	4.672159
10.396885	1.5065281	6.2582607	11.965311	3.344033		14.063828	16.668049
11.795926	2.5934799	8.466257	11.374062	2.6284623		12.66562	4.122711	8.225621
7.351708	1.8645242	6.004564	10.313598	2.8562624	5.6151094	11.624071	3.161401	7.2996974
9.470799	2.26043	5.181779	10.856786	2.424455	7.224742	12.482713	2.9979382	9.873788
9.561431	1.4916141	6.7307677	11.624071	4.5462613		13.543149	2.7732904	10.7303915
11.39931	2.7941172		10.909616	2.3296683		13.393733	3.205236
10.313598	2.664388	6.4475727	12.132333	2.528571		10.4244995	2.6750622	7.417231
11.118432	2.3597257	8.25858	12.061035	3.82415	6.708486	11.94126	2.9810157	12.130112
9.710604	2.0883505	4.0531187	12.778606	3.5108163		13.648874	2.3935916	12.667375
11.014519	1.7522645		11.989314	3.1486328	12.433102	12.756088	4.1044803	5.3478436
10.20149	2.4471753	3.9218519	9.710604	3.6435797	4.664586	11.6734295	3.0150445	7.624756
10.856786	2.024471	1.8829485	12.132333	1.8801303		13.857904	3.00837	12.0211525
10.56149	1.2138065		10.935937	2.8156672	8.486678	11.868815	3.029837	8.019228
10.17327	1.5931567		11.272506	2.0763125		11.144259	4.6415396	12.176463
9.740165	3.0859585	1.8071465	10.20149	2.0825117		11.648777	3.3002052	8.819678
9.440395	1.5351008		12.320442	1.5040505		13.220903	3.7719977	9.355585
8.939881	2.1627042	4.812909	11.040589	2.7785242	6.2856503	11.698031	3.7991593	10.205679
11.118432	2.2959812	3.3440099	12.733531	4.2344985	7.968961	13.264321	3.2384064	12.69563
8.578855	1.5699579	6.8226247	10.830273	3.728492	6.984611	11.989314	2.5907035	7.1523433
10.61579	2.576047		10.830273	1.9279349	6.985217	12.2736845	3.85563	11.407613
11.624071	2.8225188	7.3924685	11.965311	3.6654413	11.119046	12.8010845	1.9711958
10.47951	3.2344959	6.6728997	11.066597	3.6903038		12.688297	2.7222662	5.5494003
10.5886755	2.8742988	6.7862043	8.907665	2.3268683	6.5671926	12.979505	2.3488123
10.669816	5.278028	3.763059	10.61579	4.492475	7.042444	12.823523	4.8040514	16.912006
11.39931	1.5959051		10.257697	2.9130242	5.46346	13.436593	2.8777192	12.201691
10.750344	1.4866719		11.272506	4.309811	9.158138	13.329185	3.2155035
8.6456175	1.8228829	5.941155	11.771528	3.5083542	5.9205246	12.528689	2.313299	10.111781
6.113374	3.3969429	4.7419415	11.747081	3.2373035	7.3336425	10.642838	2.0613594
9.162221	3.1433554	7.329307	9.8866415	1.9203526	5.515437	13.285977	4.195533	12.148365
11.014519	1.7636245		11.474719	2.5929828	6.1896667	11.917161	2.5947933	8.441407
9.85752	1.3709271		10.803697	2.5737014	10.35083	13.199141	3.484057	10.592824
9.501106	1.3874964		11.499745	3.3139634	1.7298875	13.5006275	7.1592813
10.61579	1.549711		13.155506	2.5156426	10.658697	13.5006275	2.5516355	11.169447
9.34859	2.0988872	2.1615834	11.599312	3.3245876	10.935256	13.521906	4.3360615	13.194494
10.088137	2.7546859		10.116594	3.2343123	2.6138608	11.272506	2.1385148
7.8801813	1.6486475	3.868335	11.698031	2.969231	7.7017007	12.482713	3.0240388	10.651653
11.066597	2.7766345	8.507644	9.8866415	3.1550846	5.4251456	11.040589	2.202941	8.3899
9.8866415	2.4874427	7.1297436	11.795926	3.1855054	7.4780755	10.988388	2.1693923	9.341518
10.935937	1.5962687	7.0445433	10.088137	3.4888215	3.6086857	12.179632	2.3531404	9.923249
9.162221	1.3043592		8.612301	1.7725707	4.4700017	11.771528	3.510819
7.8068757	1.9627408	7.2734027	11.698031	1.5950007		13.067802	2.8260112	11.286432
10.506908	3.0142758		11.771528	2.3391633	7.9605994	11.524719	1.7789545	6.761686
8.511569	2.1788967	6.37568	10.17327	3.024378	8.488592	13.220903	3.3291574	8.440858
13.111728	2.4377992	16.43419	11.917161	3.8858109		11.246974	3.991698	7.306911
10.723568	2.19481	7.3936443	9.9734955	3.1294525	5.461392	12.979505	2.6196961	8.954946
10.088137	2.8305273	6.5892196	12.436565	3.062042		12.390247	2.849679	10.113199
9.224763	2.84727	5.2502	8.711868	2.1137416	5.6551933	12.132333	2.423782	8.487423
10.9621935	2.8731678		9.740165	2.1395319	4.537366	13.155506	3.2474597	6.5036693
9.769636	2.7551024	6.5281444	11.868815	5.4728312		15.203282	3.1415455	14.58456
7.732875	1.6161072	5.134241	9.680953	1.917	7.0396175	11.722582	2.0152297	9.78226
10.506908	1.6533065		11.868815	3.707069	9.465329	12.156006	3.9306414
11.722582	2.587405	6.9020634	10.534234	4.210603	7.519284	12.778606	2.8341858	8.779767
9.710604	3.1757803		10.116594	3.5390773	3.6735382	14.022885	3.9992669	14.414205
9.828313	2.0195434	7.8731894	12.710935	3.767776	8.057346	12.343755	3.8335538	8.203819
11.323398	3.984058		10.803697	2.6913626	10.356739	13.133635	2.7700465	10.056671
10.088137	3.5384395		10.17327	3.6424465	5.7686167	12.343755	3.3492668
10.9621935	1.6625237	7.6036263	11.272506	2.746323	8.231564	13.350735	2.620648
8.744805	1.6995898	5.2991004	11.014519	2.4659922		11.374062	2.682506	10.521948
9.255875	1.6844996	5.334091	11.868815	3.131168		11.820272	7.5811176	10.667681
9.409893	2.0288706	4.8383155	10.669816	2.5670593	6.10528	15.632153	4.1979055
9.531316	2.413519	4.117786	11.917161	2.431705	8.704047	13.669921	2.933468	13.577632
8.166826	1.6359098	5.4523115	11.348758	2.5507004	7.752848	13.133635	2.921033	14.146393
10.61579	2.8968685	6.8039875	12.6429	2.758065	8.755966	12.482713	2.9242327	6.6575737
10.883233	2.5638587	7.538712	11.868815	3.914357	6.8504047	13.111728	2.8664188	10.715803
9.409893	1.748583	7.1917353	10.777053	3.1314526	9.810011	11.424501	2.9010406	7.7708797
9.561431	4.137796	6.5428305	9.680953	2.1985683	9.97428	13.089783	3.1196356	9.376098
8.166826	1.4102908	4.090318	10.20149	2.7802029		13.133635	2.4572926	6.7274685
10.935937	2.1768804	6.5351853	11.246974	2.5568614	8.57096	10.883233	2.3193505	8.129534
9.255875	1.9931095		10.116594	2.9996943	6.3477554	11.39931	2.3456588	7.2434287
10.313598	1.8853072	1.8684155	11.574502	2.338367	6.921031	13.067802	2.9322653	16.420773
9.710604	2.0066264	5.69625	11.092545	3.3119087	6.911782	12.551616	2.972483	12.136949
9.680953	2.9643576	7.075991	10.830273	4.7761536		10.750344	3.1259258	5.4236665
11.574502	1.8934871	8.925578	10.61579	2.4822884	7.133792	13.920002	3.0557065	11.581751
9.035839	1.7275038	7.8609304	10.506908	3.6289005	5.892149	14.3871765	5.0012093	11.359078
8.201953	1.741989	5.9655213	10.642838	4.496322	7.4215927	11.549637	3.048032	5.824025
8.271757	1.9988401		12.756088	5.6800227		13.350735	4.3299108	11.644838
11.014519	2.0753193	8.838716	12.132333	2.6793957	8.526517	11.917161	2.652759	7.3188734
9.035839	1.5146929	7.6979756	12.436565	5.354162	13.467101	11.989314	2.3497252	7.252722
11.599312	1.8858169	5.767628	10.9621935	3.5903783	8.928203	10.883233	2.8852947	7.6861625
8.612301	1.5069729	4.8541036	11.246974	3.5166488	9.329345	11.844569	3.2791839	8.645154
9.409893	2.081639		10.506908	2.3882864	9.100486	13.564361	3.0705752	12.623063
9.915677	1.3395038		11.170026	3.4224186		13.350735	2.4845495	10.74655
10.642838	2.7604425		11.092545	2.3562818	6.4885893	12.823523	2.4635515	10.323582
9.799018	1.7851698	4.207654	11.272506	4.4966063	4.4015236	12.66562	8.532851
9.531316	3.3967502		8.23693	1.7262472	5.8533754	13.023728	3.497033	12.598198
8.81031	1.3179797		11.272506	3.5548575	10.694437	13.067802	3.2425525	11.458651
10.03098	1.5215563		10.534234	3.4106057	5.3609033	12.061035	3.2745411	7.5046678
11.323398	2.1346812	4.3168244	7.9528112	1.483707	3.014167	12.620141	2.6228642	6.536009
9.740165	2.0044823		9.769636	2.154179	5.865965	10.257697	2.7957082	8.005506
8.907665	1.7079936	6.212461	11.795926	5.9110694		11.323398	2.0768538	7.7058086
8.6456175	1.2232316	4.538148	8.201953	1.4064739	9.661696	12.413427	3.3024433	3.6503124
9.680953	1.6846695	8.443718	10.47951	3.9295099	5.620816	12.482713	2.3027868	11.247671
9.591452	2.05374	6.9247317	11.524719	2.8662276	8.982585	9.710604	1.3127548
11.323398	3.1660898	2.0374782	12.226748	4.0450273	6.1176214	11.246974	2.3872654	2.3381624
10.696726	2.7745616	7.5890408	11.170026	4.154939	7.0238304	11.599312	2.802105	6.677845
11.549637	2.5106692	6.6962943	10.002278	4.108235		12.482713	3.324769	11.16504
10.257697	1.494823	8.531125	11.014519	2.2834098		11.066597	2.0571144	5.3867908
11.374062	2.7076824	4.393638	10.9621935	3.2840433	5.102069	13.023728	2.8651476	11.886132
10.4244995	1.9118772	5.0381002	12.505723	5.055573	7.873827	12.226748	5.0486164	6.612935
8.939881	1.5419409	6.1496296	10.20149	2.7124758	6.316369	11.747081	2.7832937
10.396885	2.2092712	7.763388	11.747081	1.6211294		13.690936	13.484804
9.409893	1.4981165	9.248758	11.698031	5.3181486		12.778606	2.7475653	8.4049635
10.257697	1.9212282	4.4145536	10.285686	2.6139088	5.525617	12.620141	4.6912036	9.271338
10.059599	2.356384		10.723568	2.8290136	6.8491836	11.893012	3.0148458	7.444933
10.856786	1.7420015	6.4147134	9.09925	3.3907046	5.4289365	12.66562	3.475439	7.8592873
8.477725	1.459952		10.696726	4.180572	5.6736383	17.390705	2.3146026
9.379292	2.7466564		11.424501	4.06191	7.087935	13.329185	3.2863007	5.555158
9.740165	2.5006244	6.2952147	11.348758	2.9104133	9.135532	10.909616	2.4365928	7.92785
9.255875	1.390661	8.064246	10.452042	2.3367763	8.307902	11.893012	1.8713955
10.9621935	1.4450505		12.084847	5.1915674	8.202009	13.41518	3.4650602	11.305554
8.907665	2.5210943	4.203336	11.474719	8.02698	6.461014	12.297086	3.7641199	7.295166
10.5886755	2.2956836	7.0489182	10.750344	1.5792174	5.936199	11.6734295	2.6814156	5.5013976
11.195734	1.7781087		12.297086	2.7522073	10.386514	13.350735	2.7233288	12.642078
10.9621935	2.6861882	3.2357883	11.374062	4.3591533	9.480852	12.132333	3.0868366	11.595017
10.777053	2.124796	5.392733	11.6734295	5.402239	8.733232	12.528689	3.5430229	8.577521
11.820272	3.1779602	7.6573234	12.8459215	4.4053907	9.731935	12.4596615	4.335218	10.906856
12.037176	1.9498256		12.226748	2.7401128		12.436565	2.9956093	7.7818837
11.94126	2.947032	7.3897634	11.221383	2.0667589	7.120191	12.013268	4.138483	6.498165
10.452042	1.7220703	6.6347976	12.297086	3.9988751	8.519459	11.795926	2.078904
9.501106	2.3243883		10.3414345	3.0342665	6.040717	9.9734955	1.5207108	0.1123849
10.03098	2.3241017	8.306394	10.988388	2.9942274	9.771619	9.944629	2.726248	8.013596
10.696726	2.225539	8.930882	11.94126	3.5137272	4.1010957	13.264321	2.464488	13.287766
10.313598	2.6808932		10.452042	3.470396	6.213406	11.893012	3.6611068	10.194863
10.059599	2.0987241		13.436593	5.218446	9.471181	11.747081	2.5521688	6.9482203
10.642838	2.118947	4.287089	10.452042	3.58741	4.948716	12.3670225	2.4073095	8.98366
10.506908	2.117841	7.3560605	10.61579	3.6384993	4.6862307	12.551616	2.7078264	9.820736
11.449638	5.190535	6.055983	10.002278	5.1773267	4.5768757	13.5006275	2.461462	6.2301607
10.4244995	2.6695523	5.5975633	10.883233	6.319142	5.9528413	14.526378	3.3611698	17.230236
7.6581597	1.2431052		9.769636	1.9899515	3.3377492	12.061035	4.876427
10.059599	3.2895925	3.4067857	11.014519	1.3450701		12.413427	3.9764807	11.498123
14.307025	2.1999922	5.140341	10.20149	2.603748	6.1956124	10.61579	2.3312843	5.424428
9.255875	1.6144105		11.040589	3.567985	7.6330605	12.551616	3.2022588	10.298023
8.678806	1.8025836	5.9361153	11.221383	3.0809312	9.89573	11.348758	2.6436179	8.066256
10.803697	3.2390926	5.1333175	10.669816	4.547752	6.7522645	11.092545	3.3639507	8.128426
9.379292	2.4170625	3.517424	11.624071	2.2388077	7.6453214	11.917161	6.8135004
8.842881	1.5102886	5.099703	10.229632	3.852067	4.336817	12.132333	4.14192	6.2483006
9.09925	2.1162612	5.2677875	10.088137	1.8546594		11.917161	4.5146437	9.430134
9.651212	1.4532012		10.669816	4.630289	7.1842527	13.479316	2.9155416
9.740165	1.5315335		11.474719	4.9860873		11.820272	3.8461118	10.75134
10.059599	2.5344136	5.9681273	10.803697	2.6129262	5.3941045	11.449638	2.1944032	9.732883
10.47951	2.0808582	9.775371	11.6734295	3.3924003	7.3806834	13.564361	2.8669791
8.271757	1.7672374	5.4014654	10.723568	3.3387575	8.498225	13.1773405	4.8695083	11.778777
8.166826	2.378957	5.1433463	12.343755	4.1692004	8.156866	11.965311	2.4450939	9.00545
11.066597	2.2807825	2.5179257	11.29798	2.3492916	7.4718194	12.528689	7.2759085	6.0623913
10.313598	3.0661504	4.479786	11.195734	4.320509	10.096466	13.961246	2.9794612	13.600729
10.9621935	1.7363851	8.359494	12.297086	2.8774226	14.2327585	10.059599	2.557281	4.2867594
8.30644	1.7218612	4.870419	11.323398	4.135802	5.7233076	12.733531	2.58216	9.265434
9.379292	1.7042762	5.296962	11.014519	1.5520427		12.890603	2.4236732	14.245109
11.221383	2.208358		10.452042	2.6806712	6.2191715	12.156006	4.5233335	7.970536
10.3414345	2.2227015		10.642838	4.0373197	5.3470836	11.374062	2.9913893	6.2293167
10.088137	3.0257792	4.4110565	11.698031	3.4572842	7.479143	12.226748	2.9012945	11.303717
10.9621935	2.1664593	7.6125193	11.424501	3.9234476	6.970607	12.957337	3.143374	12.100873
10.803697	2.1719215	8.043514	12.2736845	5.2578793	10.747353	10.696726	1.9502761	6.1089835
9.591452	2.0348015	6.0671453	11.722582	1.5793719		13.001636	2.5832233	5.4005704
11.771528	3.792432	5.1088147	10.723568	4.1173224	9.359186	11.917161	3.4268398	9.557282
11.965311	3.8468947	7.3035407	10.723568	4.916265	9.083355	11.820272	3.115196
8.340979	1.5822555		11.524719	3.7226663		12.297086	5.312474	4.631459
10.883233	2.4919102	4.4534345	11.795926	3.0560741	8.654329	11.820272	2.7162678	11.525878
8.939881	2.179709	6.6954412	10.935937	3.0095322	3.5813103	11.272506	2.4665658	6.9671407
9.531316	2.7982643		11.868815	4.662529	10.419419	12.868281	3.7087593	9.231273
8.678806	1.9465691		11.374062	2.6271613	7.8046927	11.040589	2.4299908	7.066771
9.944629	3.3918018	4.6214957	11.549637	2.260037	9.080834	9.8866415	4.0413055	3.9095867
10.988388	2.58393	4.729129	11.698031	3.5523608	10.447267	12.890603	3.3635862	7.9956026
11.014519	2.6285243	4.971574	9.85752	2.4539742	6.7350397	12.226748	2.6152978	8.890213
9.799018	2.1478152	5.8716173	11.118432	4.4552846	6.8741603	13.521906	11.787324
10.909616	1.9215301	9.478166	11.771528	3.2611592	8.604049	12.688297	3.170822	8.791086
9.828313	1.6550118	8.283303	11.221383	2.44753	4.1177163	11.014519	1.7976837
9.591452	2.816042	3.7345865	9.710604	4.54524	4.205928	13.920002	3.59314	15.779918
10.909616	2.5496516	6.13185	11.374062	2.914852	6.5745664	12.108613	2.7814817	10.024253
8.842881	1.8879033	7.230006	12.3670225	5.771565	5.3351274	12.156006	3.3110359	10.535702
8.842881	2.6317823	6.7290945	10.088137	2.78767	7.800589	12.084847	2.6203547	8.608934
8.096116	1.7334267	2.828857	10.9621935	3.28907	6.2953625	12.505723	3.5877934
9.799018	3.2179327	2.9165769	10.803697	2.8801265		10.229632	2.9275932	3.7633395
10.696726	2.511659	4.4371448	10.4244995	3.6142933	1.8364257	13.023728	3.526521	9.120029
8.939881	2.1583397	4.7504005	10.534234	11.3286705	11.042766	12.390247	3.3516774	7.6397867
11.272506	1.2089034		12.756088	2.4883149		11.170026	2.680011	7.3602133
8.612301	1.7601237	7.347796	11.499745	2.083708	6.5250225	12.203214	3.5847397	8.995819
9.286882	2.1169078	7.515664	11.246974	2.586248	9.012825	11.29798	2.7929368	7.528452
11.29798	1.8714927		10.285686	3.329945	3.8525145	10.396885	2.156524	9.427276
10.642838	1.9326799	8.840308	11.272506	2.432585	5.5940814	11.348758	2.615873	10.059264
8.81031	1.9076952		11.474719	2.3665414	7.834304	13.920002	3.4383478
10.750344	2.1886005	8.9754715	11.066597	2.3051567	7.6802335	11.39931	2.4104123	10.430418
9.317787	1.474186	5.852162	12.528689	3.9881477	8.965406	10.03098	2.309941
9.769636	1.2121011	2.9195552	12.108613	2.0201185	12.444134	12.6429	3.2671237	11.157782
10.723568	2.19609	2.730894	10.3414345	3.0669522	5.427158	11.599312	3.3133569	7.8149
10.313598	3.3276772	4.4558125	11.221383	3.2359605	9.193701	13.220903	3.8660793	12.710268
11.246974	2.2249548	5.8321857	12.297086	2.8008435	9.088789	13.41518	4.7725925
11.868815	3.3518174	7.2504263	11.040589	2.1950781	9.12293	11.893012	1.998743
11.965311	1.7199614		11.574502	3.1301131	9.586682	9.944629	2.2357666
10.696726	2.6856513		12.390247	6.0325804	7.874873	8.744805	1.4691176
9.13079	1.5461948	3.4139867	11.624071	2.6370022	11.184035	12.733531	3.537172	9.42765
10.61579	2.173999	8.882684	11.29798	3.3112435	7.462489	13.023728	3.169169	10.912731
10.396885	2.485249	1.66132	11.424501	1.5418869		9.317787	1.650751
8.842881	4.0258584	5.8269644	12.688297	2.5178306	9.649285	11.066597	2.8803031	8.972467
10.116594	2.537807	6.772292	10.369197	4.699619	4.2358847	13.41518	9.044586	7.968677
9.915677	3.1792142	2.031401	12.226748	2.2472749		12.912887	3.2855952	9.023581
8.375375	2.40721		11.323398	2.383555	9.430196	11.989314	2.490202	7.6458993
9.915677	2.4642677	0.42661953	11.39931	4.303934	8.1320305	13.155506	3.4605107	6.943753
9.769636	5.15955		11.6734295	4.089657	7.753079	12.823523	2.7014544
9.501106	2.1219678	2.3617	12.482713	4.24297	8.687851	12.710935	3.1186328	10.730543
11.474719	1.6944776		11.272506	5.7127376	9.013278	12.688297	2.968343	9.364826
10.257697	2.6934288	6.247341	11.449638	3.0392246	7.450432	11.989314	3.5090244	7.8768826
10.669816	2.8596454	5.3860435	11.574502	6.3485866	10.425101	11.424501	2.3530884	8.133761
8.971981	2.127416	2.1858115	8.340979	2.2390277	4.6080756	12.528689	4.576144
11.348758	4.551651		8.578855	2.581311	6.0599585	13.023728	5.572797	10.89057
8.842881	1.7574316	6.1460137	9.769636	3.2568278	4.965461	11.844569	2.245842	8.726528
9.944629	1.851911		10.777053	2.7705617	8.638444	11.795926	2.2557173	5.0790544
9.710604	2.6226168	7.0156837	10.935937	5.0471206	6.478516	11.6734295	2.3136272	7.0822697
11.092545	2.481624		11.624071	2.1167185	6.0186167	14.206199	4.0989203	12.135022
12.226748	2.9146197	7.953532	8.578855	1.6403867	4.0632396	14.104651	2.7253685
10.116594	2.997444		11.965311	3.910501	7.9542966	11.323398	2.5953953	6.592841
9.621378	3.2640269	3.6335025	11.747081	2.3895974		11.917161	4.36558	5.9079747
8.477725	2.5170069	5.199014	11.29798	2.8056138	8.175986	12.179632	2.702712
10.285686	2.357827	7.4687867	12.108613	2.6709802	8.500557	12.912887	2.2491305	13.648173
9.8866415	2.8292775	6.955945	10.47951	2.2372677	8.805785	12.037176	2.3535435	10.220678
10.642838	2.278124	7.0218706	12.688297	3.9199178	10.402264	11.893012	4.2613244
11.323398	2.0516782	8.378022	11.272506	2.4891686	8.091691	13.24263	2.6418722	9.625228
8.711868	2.6370223		9.531316	2.1655402	4.2973127	13.690936	2.1278193	5.409621
8.578855	1.6401939	8.380568	10.506908	3.1909018	4.9008656	14.427086	5.1632953
10.144972	4.9838686		10.830273	2.3332946	6.3194284	12.935131	2.7841012	11.081448
10.723568	2.0780716	3.5354147	10.830273	9.584363	8.763767	11.771528	4.036689	11.977395
11.040589	1.6449982		10.534234	2.7388709	4.5016947	10.988388	3.623492	5.082826
10.909616	1.8734585	7.3598137	10.61579	2.1270146	6.229341	12.203214	2.4189227	10.525816
8.907665	1.5114456	9.958404	11.917161	2.5358102	8.205929	9.531316	1.2502285	3.9313297
10.777053	1.5494926	8.261347	12.482713	4.286745	9.054704	13.457971	2.5133448
8.875332	1.3364412		10.03098	2.8235316	2.288754	11.348758	2.6846015	8.7259245
10.229632	1.8062756	8.906413	10.988388	2.6714268	5.9574914	11.066597	2.6607423
9.470799	1.8473115		12.574498	2.9807708	10.097919	11.348758	4.048954	5.3979454
10.534234	1.5506477		11.348758	2.6406615	6.7658005	13.307599	3.6036325	9.774385
8.612301	1.8596238	5.5590057	11.499745	5.738294	1.3635066	12.108613	3.5793533	5.3313904
10.534234	3.0077398	6.199981	11.144259	2.9968514	9.736142	13.564361	3.108656	13.63865
10.452042	2.2668128	7.701236	11.066597	1.464731		12.823523	3.4411552	12.823007
8.024784	1.63282	4.752097	11.323398	1.9157665		13.585539	3.638301
10.750344	2.1700938	8.930434	11.246974	2.4053664	9.086364	12.528689	3.3586442	9.35039
11.722582	3.129685	8.807662	11.574502	2.0313685		11.118432	2.5367146	7.4815874
9.224763	2.1001947		12.203214	3.9360394	7.833554	12.528689	2.5930529	10.599931
10.313598	3.3595455	7.5777597	9.680953	1.8010786	8.903851	12.061035	2.0143392	9.253461
11.524719	2.8013182		12.297086	3.3935902	9.823075	14.446999	3.5325708	13.36126
9.193544	2.2079635	6.426064	11.39931	3.1446545	9.303907	11.698031	4.740492	4.825476
7.843614	1.1943356	7.437017	10.777053	5.0716743	10.002297	13.329185	3.5933375	12.234542
12.597341	3.5249965	8.58239	11.374062	4.11604	7.9189963	13.981823	3.274988	9.068709
10.909616	4.1277814	5.7968736	8.40963	1.425084	7.660601	12.482713	2.3604686
11.195734	1.4415792		11.170026	3.7728953	8.153089	12.013268	1.9796004
10.002278	4.065601	7.196785	11.698031	2.5976994	9.169407	9.944629	2.2785063
9.769636	2.082262	7.7266684	12.597341	1.9076649	5.8713446	13.627795	3.6690066	11.818702
10.642838	1.36301		11.917161	1.7536403		13.350735	3.29084	11.4646015
9.501106	1.791859		10.909616	10.1240835	4.3397403	11.989314	2.8732657	9.328201
8.842881	1.278835		10.144972	2.8168337	5.4099064	12.505723	2.806706	6.3924294
11.014519	3.3978415	4.1557164	10.723568	2.0886703	8.513534	11.771528	3.9046648	10.84843
9.035839	2.232892	5.239877	10.534234	3.6704013	4.7048483	13.133635	2.9222834	11.308278
9.501106	2.0525546	7.193224	10.369197	3.209668	9.678767	12.8459215	3.2893994
11.795926	4.2870226		8.578855	1.4324725		13.350735	3.0459547	15.107448
10.452042	4.3678064	6.991566	12.037176	4.3141613	7.5909057	11.144259	5.1215043	7.56729
11.6734295	2.0935678		13.155506	5.576533	7.597294	12.8010845	2.6158717	9.98298
10.116594	3.412572	5.2135406	10.396885	3.024392	6.9208817	13.669921	2.6207652	9.472485
9.591452	2.2774396	6.7921996	12.037176	2.7933881	10.361989	11.499745	2.9437528	10.245725
7.5064974	1.6312056	3.7659838	10.856786	3.870602	7.3895183	11.474719	3.0949035	8.459592
10.20149	2.9334297		10.257697	3.580604	7.0085807	13.023728	3.595526	10.499307
9.651212	2.3727717	6.8601003	11.092545	3.5597486	8.536493	12.2736845	2.6959696	11.259647
9.501106	2.414232	3.6780937	10.257697	3.1769166		12.597341	2.3933928	7.8271937
12.013268	2.1526926	6.331091	10.642838	4.227002	2.7664356	13.023728	3.617076	10.269043
12.013268	2.0248988		11.747081	2.265203		11.574502	1.5680195
11.221383	2.6914976	10.13113	12.597341	4.620221	8.410951	11.066597	2.3598266	10.443308
11.040589	2.1860924	5.21715	12.343755	2.8687575	11.168443	13.41518	3.5557086	12.446062
10.750344	2.3058002	1.1737204	11.499745	2.8206873	9.079539	12.66562	2.3925583
12.061035	2.6570215	10.867402	11.323398	2.241482	8.598042	10.088137	1.4158571	10.591182
10.47951	1.3893492		11.771528	6.0652804		11.965311	3.3121421	9.695512
11.29798	2.2743728	2.4738736	11.092545	4.626393	9.514376	13.155506	3.4133534	9.421306
9.035839	1.9044063		10.696726	3.0888665	6.4516835	10.5886755	2.8873968
10.750344	1.7270377	5.3314834	11.246974	3.2651386	8.946378	12.013268	5.4358606	9.6252
10.750344	2.7416558	10.960177	12.66562	4.805543		12.436565	3.872184	11.669311
10.002278	3.1407468	1.4526561	10.988388	3.5816815	3.872759	12.3670225	2.5489767	5.535977
9.944629	1.7848889	4.1588745	11.868815	5.3352904	9.544506	13.350735	4.6889596	8.723551
11.323398	1.5607177		10.642838	3.5905116	3.8499796	11.574502	3.2137396	7.630672
10.5886755	2.7206414		10.856786	3.1872044	9.621678	11.474719	3.3936248	7.080056
9.34859	2.1537082	7.006219	10.856786	2.7294705	10.692128	12.733531	2.7506063	7.639749
8.842881	1.7511727	6.1368437	12.574498	4.207542	8.756184	12.551616	2.307889	3.6999521
11.39931	3.1892073	7.8179727	11.771528	2.9748003	10.026537	10.830273	4.651644
12.132333	2.2059994		11.348758	3.5197022	8.473006	12.979505	2.6894999	6.486002
9.193544	2.6527267	5.9917665	10.61579	3.1934788	9.438787	12.710935	2.874898	6.945904
9.255875	1.8160758	7.109355	11.195734	3.2368557	7.1702585	12.203214	3.4290962
10.696726	2.05175	6.5758314	11.599312	4.7442813		10.830273	3.562164	8.15638
11.499745	2.176464		10.830273	4.30492	6.9023385	12.2736845	2.6570888	7.1841784
11.170026	1.9361333	6.8036156	11.820272	2.4041455		12.957337	2.9240532	8.063166
9.317787	3.362438	7.147638	11.040589	3.2641068	7.0195494	11.820272	2.8079724	8.281614
9.710604	2.1939766	5.743125	10.56149	1.5328838		13.41518	3.730995	14.279241
9.651212	2.4940073	3.7235186	11.893012	2.114276	6.879183	10.909616	3.1847336	9.8701515
10.369197	2.6170607	7.921368	8.166826	1.9978523	6.509303	10.856786	3.4106588	10.996103
9.470799	2.3624837		11.118432	2.7823958	6.8652234	12.8010845	2.6124241	6.8115377
10.61579	1.620356	7.6861935	10.696726	2.8064036	9.537435	14.446999	3.8353057	16.595606
10.988388	2.4709916	3.5067568	11.624071	4.2624917		10.3414345	4.291138	5.012218
10.088137	3.8662803	3.0398624	11.221383	2.6330848	7.4288864	14.104651	3.6146646
11.474719	3.3092663	6.549217	10.61579	3.3863504	5.7529235	9.09925	1.9959556	6.541491
11.6734295	1.5118184		12.823523	3.679236		13.8786335	8.33216
11.39931	1.7451661		9.828313	2.314397	9.625891	12.436565	3.4039276	4.550042
10.3414345	3.579318	6.0674157	10.642838	2.8563209	6.1899447	12.343755	10.753217
8.875332	1.5947993	4.96243	12.108613	2.7582994		13.585539	3.553096	11.794754
10.750344	2.9435976	7.7484527	11.624071	2.012586		11.040589	1.8894379	6.5751886
11.348758	3.7754529	8.640195	10.883233	2.688299	7.5678363	13.606684	3.4086547	9.376269
9.067599	1.9229583		11.39931	3.5896244	8.619027	11.524719	2.0800762
10.03098	2.7302313	3.1333559	10.723568	3.5683286	6.09673	13.9406395	3.1281023	10.115375
11.272506	2.891336		12.343755	2.5196338	8.430263	12.710935	2.2809188	11.647033
9.8866415	1.6289288		11.39931	2.2808073		12.66562	2.6582448	11.444313
10.669816	2.7993908	3.7394736	9.224763	2.4403396	5.415021	10.856786	2.147322	7.0597706
10.696726	1.9738563	6.7429614	11.893012	2.765709	7.6764727	12.551616	3.217894	14.393143
10.396885	2.0126636	4.607167	12.979505	3.5892267	11.937081	11.348758	4.3729124
10.9621935	2.3293722	9.317595	11.844569	3.6543424	7.0136795	12.505723	4.15191	12.568559
10.61579	2.5338702	6.1569495	9.944629	2.7050846	5.3034286	12.390247	3.1228118	9.196466
11.868815	1.9479848		11.040589	2.6031728	8.536339	11.771528	3.6579998	8.604357
9.680953	2.61804	4.759286	11.374062	4.0606923	6.282873	11.449638	2.6123962	8.704647
9.9734955	1.694911		11.917161	4.342363	7.93105	12.390247	2.4994364	9.916295
8.612301	1.5817592	6.365841	11.323398	2.9604998	6.911058	12.6429	2.4938211	10.656865
10.3414345	1.9448869	5.3185587	10.856786	3.5763578	9.759315	11.844569	3.0484664	7.4619455
10.883233	1.6042986		10.03098	2.4047716	5.8131676	12.756088	2.2656255	12.724617
8.23693	2.214294	5.9985275	10.9621935	4.5333185	7.0826983	8.744805	1.3430244	8.023905
8.096116	1.7751737		12.4596615	4.476491	8.426001	11.868815	3.4989026	11.642886
10.883233	2.116916	8.937043	12.413427	2.8138933	13.03277	14.605327	4.521261
10.506908	2.5539837	9.171062	10.61579	2.3285384	3.6338346	9.85752	1.8083538	6.2083244
9.34859	1.987303	7.1754007	11.989314	4.8033214	9.236949	10.723568	2.8673167
10.20149	1.6840776	6.6727533	11.246974	2.0781925		11.246974	2.7878432	9.504989
10.534234	3.601281	6.1259747	13.133635	3.4307418	12.500985	13.133635	3.4484913	12.291491
8.201953	1.8332269	0.6320548	11.474719	4.063962	6.2622066	11.524719	2.9054284	6.270349
11.449638	1.515404		12.2736845	1.4371495		12.084847	3.1789887	8.59347
12.037176	3.2946293	8.001139	10.669816	3.9751625	5.8866568	10.642838	3.8926191	6.152029
10.61579	2.416502	6.1420317	11.917161	1.9526173		10.257697	1.9790716	6.527552
14.12502	2.3149803		12.108613	2.8468902	10.36988	12.890603	2.238885	10.231732
10.642838	1.8646251	7.908004	11.771528	4.7577	6.306032	13.350735	4.766451
11.39931	3.3734465		11.424501	2.8041086	7.4963245	11.648777	2.3135884	9.006338
10.4244995	1.7920201	6.6688848	9.470799	1.6649319		12.868281	2.0272865
9.915677	3.3798938		10.750344	3.2902505	7.593677	13.372251	3.9568934	7.243288
8.271757	1.5656644	6.675346	11.917161	4.7260203		10.17327	1.860077	5.786738
9.224763	2.1969078		11.272506	3.784542	7.2577224	12.226748	2.8783028	12.503051
10.642838	2.1259744	9.266671	12.733531	3.7494566	8.74366	13.8786335	3.0924773
9.621378	2.3967247	3.2538617	11.989314	3.9789817	8.262677	14.58563	3.2775865	14.451938
11.868815	3.5603356	11.471923	10.935937	4.5985193	7.026164	13.045785	2.904143	11.299288
8.511569	1.5846958	4.8403363	12.203214	5.2569885		10.144972	2.9065092	5.5899816
10.803697	1.7056848	6.4852695	12.250239	3.9793205	8.561308	13.479316	3.8778884	12.067039
8.711868	1.741287		11.246974	2.5299706	10.212344	10.369197	1.7247405
10.285686	1.5986537		10.452042	3.9916024	8.055488	11.624071	2.9481237	10.357124
9.224763	1.9994857	6.5630026	11.965311	3.8833058	7.5893035	13.564361	3.8445473	9.362831
10.669816	3.853204		11.323398	3.1777327	6.825203	12.132333	2.4339182	7.57865
9.680953	3.5294836	6.1551237	10.9621935	3.356574	7.2533293	10.750344	2.2919497	8.637645
8.711868	1.4135883		11.499745	2.1224136	7.6619897	13.457971	3.6000686	8.59979
9.799018	3.1549983	4.7723594	10.20149	4.3610406	3.8734894	11.94126	2.610039
10.257697	1.4899107		10.47951	2.2199624		8.678806	1.218869	9.274139
9.501106	2.5590298		11.449638	2.5007553	8.465488	10.909616	2.9215233	7.664946
10.17327	3.5249865	7.1690407	11.092545	3.7609024	8.335346	12.482713	3.56986	11.154811
9.769636	2.798654	3.2945304	9.9734955	6.355693	4.317961	13.350735	3.2720656	8.92965
9.9734955	3.061812		11.221383	2.7852955	7.2312207	13.067802	3.178397	5.107448
10.830273	1.56066		11.747081	4.231682		11.868815	3.1500907	5.4582405
10.285686	5.2774796	5.4253464	9.035839	1.6724178	4.396802	9.944629	1.6152669	3.6236506
10.229632	2.6011415	5.5840535	12.343755	2.3390572	9.549085	12.868281	2.7164721	10.927875
9.710604	1.9549658	5.037692	9.944629	2.091851		10.9621935	3.1339605	7.498136
11.348758	2.0892882	6.0497856	8.443747	3.1440308	6.394742	10.5886755	2.6762145	8.774903
10.803697	1.6673651	7.9958377	9.09925	2.6734543	5.6199794	11.989314	3.823179	11.843535
10.883233	3.0266037	2.602647	11.29798	2.7798796	8.156574	13.133635	2.9169993	13.256728
8.340979	2.1353905	6.117169	11.893012	3.9869049	10.5613165	12.084847	2.1840215	7.6377535
10.856786	3.2863946	6.3441973	11.092545	4.4502106	9.6561365	12.4596615	7.0964518	8.627203
9.828313	3.0586953	0.67597795	11.989314	2.6307545	9.224867	11.868815	6.9843464
10.750344	1.702262	4.14206	12.108613	3.3012986	8.705299	11.844569	3.0406199	6.972833
8.545278	1.2700142		7.9888787	1.3742179	8.992308	11.549637	2.529126	8.092814
11.170026	2.8203244	6.8186927	11.599312	2.5609677	9.885657	12.203214	2.3166478	6.0560856
11.820272	1.6664776		11.624071	3.9242187		11.574502	2.529552	6.406572
9.501106	2.4155257	5.696405	11.221383	4.53974	9.397829	12.756088	2.2954133	7.913972
9.067599	1.4121661		10.61579	3.9195135		12.343755	4.1505756	9.109877
8.578855	1.6570425		10.777053	2.572497	11.538019	10.03098	1.4792892
8.678806	1.5070853	4.476258	10.988388	3.6799817	7.074703	11.893012	2.9411032	9.140078
10.47951	1.526925		11.424501	1.8709408		12.482713	2.3020127	9.508975
9.501106	2.7586443	7.476808	12.868281	3.0827508	9.869506	14.084255	3.2616332	10.641288
10.856786	4.960949	7.4280486	8.744805	1.7079936	8.175629	13.564361	3.5952733	10.486404
10.909616	2.2011454	10.723977	10.4244995	4.2066402	6.019346	12.528689	2.8999374	8.705669
9.003966	2.0559545		10.4244995	3.1176028	4.079495	12.436565	3.0803103	11.066904
8.40963	1.5911953		11.092545	2.293491	9.468216	11.989314	3.413927	6.5939775
10.5886755	2.3721259	7.185636	10.909616	3.691056	8.547949	14.12502	4.027945
10.669816	4.007477	8.001433	10.002278	2.0744426	6.5726967	12.8459215	4.802006	9.385348
9.13079	2.8564749		10.856786	4.191281	12.100487	13.5006275	2.373335	3.911803
9.799018	2.3790665	7.7894907	11.195734	3.469085	7.222158	7.9888787	2.7053113
10.313598	2.0741327	9.1944685	11.323398	4.1580296	9.080713	13.920002	4.02468	10.52925
10.856786	1.8765819	8.727705	11.195734	3.6247745	7.3195014	13.1773405	2.8457131	7.146886
10.988388	3.0304189	6.234713	11.989314	5.023378	8.370033	11.092545	3.5404813	5.8566647
9.944629	2.2716048	4.176749	11.092545	3.886655	6.758068	11.39931	1.6958688
10.396885	2.2026024	10.041053	4.9141564	3.6684227		12.620141	2.419354	10.411465
10.669816	2.4673574	10.082423	11.6734295	4.5094266	6.740323	11.348758	1.9792447	5.9762506
8.875332	1.5612003	5.309574	10.396885	2.204482	3.1647897	12.297086	3.3242476	8.932061
9.680953	1.6088448	5.085981	12.2736845	3.057546	11.170852	13.199141	2.2636745	10.332936
11.374062	1.8654652	7.636742	10.909616	4.3131266	11.266963	12.528689	2.5786197	12.662353
10.20149	2.340194	5.9966	10.56149	3.445799	5.6645164	12.390247	2.5720365	10.4171095
8.907665	2.4377024		10.47951	1.9054432		9.501106	1.3455975	7.423812
11.323398	2.455508	10.532885	10.059599	3.0522609	4.0726476	10.313598	2.0527682	5.994321
10.856786	3.0342646	6.544541	10.803697	2.0715318	6.60384	11.844569	2.8520677	12.022649
8.096116	1.3275546		10.803697	1.7266297	6.5309286	13.627795	3.5298166	9.497458
9.317787	1.7839319	6.6845727	13.521906	3.1805227	11.800425	13.285977	2.6448088	8.980842
10.750344	2.483002	7.0596695	10.935937	3.61774	7.346967	11.747081	2.160856	5.7163997
10.20149	2.0236497	9.705202	12.108613	3.281762	9.639064	11.499745	2.8942792	11.454139
8.81031	1.4007747	6.85387	11.94126	2.7519143	9.841661	11.170026	1.6773187
8.024784	2.3909152		10.144972	2.7219982	5.876191	12.132333	1.8982518
10.20149	2.5965564		11.574502	2.5393398	6.6098886	13.1773405	2.6425786	7.4483438
8.545278	1.4943318	6.9609795	11.499745	7.365864	11.231099	11.040589	1.7128538	5.6620293
8.40963	1.5857179	6.441857	10.369197	3.3682745	7.6859064	13.521906	4.1865296	11.857068
9.409893	2.9441895	6.593664	10.369197	4.1607695		13.24263	3.7691724	12.095214
8.096116	1.6725079	5.4402266	10.642838	1.9339539		12.297086	2.793617	11.62511
11.374062	3.8120124	10.078062	11.499745	9.790345		14.206199	3.8241508
11.066597	2.0200677	6.840566	10.3414345	4.411754	3.1447673	12.226748	2.6661088	7.3697276
8.678806	1.8508683	5.599035	13.393733	4.6146865		12.436565	2.278264	7.961125
10.830273	1.4890862		10.642838	5.3978405	4.5943227	13.155506	1.9142492
12.2736845	4.822467	10.450837	10.17327	5.0994864		11.272506	2.8764696	7.0895467
9.680953	3.1095772		10.669816	2.1384995		13.24263	4.7286367	8.832184
11.722582	1.9672382		10.5886755	4.0742164	2.5731785	8.477725	3.0332534
10.002278	2.215621	7.173305	11.549637	3.4531975	7.0474925	12.979505	3.7203841
11.574502	2.5466034	8.645373	11.449638	4.3511963	6.84197	12.413427	3.8484526	10.573657
10.396885	1.7575837		10.285686	3.5032392		12.132333	2.0174792
9.255875	3.3905907	7.5388436	12.226748	2.711079	7.43884	10.830273	2.8015978
10.144972	2.1184635	7.437577	11.348758	3.7485461	10.026743	11.374062	4.108084	10.065224
10.696726	2.1439745	9.189404	11.747081	3.9542542	6.097821	11.066597	2.7840884
9.915677	4.5484524		10.9621935	2.161583	8.2614565	11.599312	2.2791257	7.5210595
10.47951	3.660983	7.7713737	10.750344	4.689221	9.437686	12.436565	4.255426	8.343817
9.9734955	2.662645	6.288934	10.856786	4.6613436	10.420058	12.226748	3.3441133	9.412774
8.060529	1.4177693	2.407529	10.777053	3.063205	4.8000145	12.979505	2.7843437	11.695191
8.40963	2.7553458	5.663325	12.297086	3.4505274	8.494309	11.868815	2.6879945	6.766696
8.340979	2.443242	6.7566557	10.3414345	3.3004162	7.0903997	9.85752	3.4727259	3.747747
9.740165	2.2897527	2.5525672	12.4596615	1.9580348		11.965311	3.4218643	8.391384
12.297086	2.9901123	3.8191416	10.777053	3.324721	5.9586587	12.084847	3.5731976	10.102226
9.193544	1.8706614		10.909616	2.4094017	4.2672257	11.94126	3.0447898	7.8912563
9.379292	1.4800608		11.272506	3.3767867	8.91796	11.040589	2.4278376	7.999506
11.118432	3.170585	6.540235	11.272506	2.8313618	7.216321	13.457971	3.2770956	12.4772835
8.777619	1.2212517	3.3276453	11.323398	2.8154144	10.740017	11.170026	2.2600064	7.835542
10.144972	2.1734793	4.9033093	11.868815	3.0058508	10.3417425	11.917161	3.4594915	10.645685
9.915677	3.1058044	4.8062057	11.989314	2.0076897		15.1084385	5.4515743	8.119494
10.830273	1.5080007		11.574502	4.073039	9.898782	11.795926	2.4666307
10.61579	2.0640934		10.369197	4.4034953		13.5006275	3.7650547	12.505096
10.642838	3.4921477	4.7536454	11.39931	2.420565	10.572214	12.343755	2.6552067	6.3618054
8.711868	1.7105429	3.9910922	6.739658	5.316363	6.9922776	12.551616	4.186666	8.880031
12.084847	1.582243		11.474719	3.1499434	3.893584	15.012995	3.3912451	19.99578
10.20149	2.2388377	4.244816	13.023728	3.4216332	9.964709	12.574498	3.6364043	11.005822
9.9734955	2.188967		11.574502	2.6014457	9.9733095	12.061035	2.4906297	8.422018
8.907665	1.6703509		12.3670225	2.9131913	9.580557	13.199141	2.6087377
10.988388	2.8114588	3.9221566	10.723568	3.0697367	6.1878934	10.257697	2.126254	5.7601438
9.769636	2.3331764	4.4455094	11.348758	1.9525825	7.4428396	12.935131	3.4458694
11.246974	1.7806467	6.2471	11.170026	5.0445695		13.393733	2.6519694	17.13468
10.059599	2.2635272	4.391574	11.524719	1.6127354		13.001636	3.8765755	6.235996
9.651212	3.4319484	6.233155	12.132333	2.686556	5.7135234	11.066597	2.8424416	11.651042
9.85752	2.7333126	6.3787093	10.61579	2.6057448	6.1512356	12.108613	2.9704924	8.84512
11.747081	1.575468		10.830273	3.131159	10.314651	11.771528	2.696243	6.4358816
11.549637	2.883273	8.717571	10.229632	3.2363641	5.516978	12.574498	3.2265372	8.745924
9.13079	2.0355074	4.5528803	9.067599	2.1619859	5.892419	12.250239	2.0888064	8.323378
10.4244995	2.1906836	3.806601	11.648777	1.5205135		14.084255	3.0130692	15.595726
9.591452	3.3380659	4.1777	12.3670225	4.671398		11.348758	2.7333696	7.2262893
8.875332	3.030914	6.8185587	11.348758	3.8290899	9.368072	18.51175	1.9723155
9.501106	1.6347092	0.8620384	10.144972	3.1001372	3.1427982	11.118432	2.8051126	8.297024
10.750344	2.000008	10.74443	11.6734295	2.4449177	9.786522	12.413427	2.960981	12.220362
10.17327	3.047789	4.1273217	11.066597	2.0438528		12.084847	2.6774023	8.545356
10.47951	2.3466985	5.522927	9.9734955	3.8540578	2.7402208	13.711918	2.803302	10.524278
8.511569	1.9803911	4.713948	11.524719	2.2616143		11.624071	2.4495647	9.281388
10.9621935	1.8855935		10.5886755	2.942971	6.2173796	11.29798	2.2509785	7.727671
9.740165	1.596432	5.6822677	9.651212	1.6241242	2.8278484	13.264321	3.051173	9.031877
8.131548	1.9735188		11.648777	4.040406	6.699171	11.170026	3.418526	7.4538984
7.9528112	1.7122449	6.903076	10.803697	2.7049742	9.288468	12.343755	3.7223895	10.815629
10.642838	2.0062873	8.0625725	11.348758	3.117017	4.844579	11.893012	2.4186053	7.290287
8.545278	1.8921617	5.0720425	11.066597	3.2854445	5.1029115	12.528689	3.5017014	7.1528826
10.988388	3.823098	12.099772	11.014519	2.8716466	6.3031464	12.2736845	1.999763	3.8527067
9.501106	2.2948043	3.9626453	10.03098	3.649222	5.5254774	11.820272	2.9126232	7.4396515
9.769636	2.7740707	6.888571	9.944629	2.9480166	8.118347	10.696726	6.7143574	7.590963
11.323398	3.167245	2.5718312	11.066597	1.4064597		12.156006	3.904152
11.549637	1.9998658	7.3805943	10.4244995	3.1385238	5.923371	10.988388	2.8328247	7.708072
10.909616	2.9989855	3.6386547	11.170026	2.5115256	8.11642	12.250239	3.2849803	10.619666
9.317787	1.8416939	3.918589	12.528689	5.466578		10.088137	2.3325198	6.1589093
11.092545	3.2175357	2.8058631	10.988388	4.0551972	7.8746486	13.111728	3.3920536	14.765298
10.642838	1.5045538		12.320442	3.950768	11.305353	12.778606	4.3450356	12.723902
9.8866415	2.437736	6.0579386	10.56149	3.963474		10.369197	1.9570755	6.934559
10.883233	2.7902892	2.602917	11.722582	6.5538077	9.813346	13.521906	4.935771	3.3551364
10.313598	3.246094	6.5629163	10.669816	3.659258	6.9152145	11.771528	3.7267861
10.9621935	2.4391074	7.9828744	11.348758	2.1034763	9.730231	12.343755	3.8694696	8.810413
10.669816	2.0249648	6.2601137	11.449638	5.4720907	7.00264	10.257697	3.1947122	5.7533317
8.443747	3.0276525	4.8844147	11.965311	1.9406946		13.732868	4.1008353	12.926058
10.20149	2.2504544	7.266718	10.61579	2.8407807	7.4373484	13.393733	2.177268
10.696726	1.9831259	8.836188	12.108613	4.5731397	3.5407975	11.118432	4.4367294	7.7358084
10.369197	1.8863782	6.6140246	10.313598	1.6793413		11.424501	3.52101	8.903861
10.856786	2.9950252	4.4068666	11.246974	3.1300828	8.965662	11.844569	3.7575245	7.703782
11.893012	2.0486524	12.363342	11.624071	5.07584	9.899891	10.20149	2.5754654	4.570441
9.944629	3.3683038		11.348758	3.0454772	5.950491	10.856786	3.7806566	4.6211066
11.323398	1.5996279		11.424501	2.1529753	7.3829	12.8459215	3.1654615	10.247475
10.17327	2.397656	5.683833	12.250239	3.6318924	8.717738	11.648777	3.3298101	7.442103
10.696726	6.5146766		10.9621935	2.5510552	6.484542	10.9621935	2.6852472	7.292135
10.909616	2.555504	7.492926	12.108613	2.437133	10.079891	12.710935	4.597364	11.235701
10.696726	2.2115245	10.049757	11.549637	2.6937425	8.198549	13.133635	2.6926363	10.975897
10.61579	2.9850054	5.507196	11.844569	3.1583545	8.916157	10.830273	2.5211444	8.647743
8.271757	1.1929218	7.38405	11.6734295	2.6397038	9.769685	14.624997	3.0409439	14.906569
9.440395	1.5755937		12.4596615	4.9926424	6.447475	12.084847	2.557258	5.690436
8.578855	1.3110805	1.9066998	10.506908	2.086583	4.0942025	13.690936	2.9672217	11.944729
8.131548	2.4788094		9.651212	2.4315834	6.9983926	12.66562	3.3695102	11.085651
9.440395	1.6889094	5.79065	10.803697	3.3976223	8.98921	14.002369	3.7491949
11.574502	2.8490145	4.3591094	10.696726	2.312962	8.529669	14.145358	3.032462	17.017702
9.440395	1.8096133	6.60058	12.250239	4.081193	7.975351	13.1773405	3.0321836	10.732377
[truncated: 31,781 more rows]
